# Supplementary material for: Towards practical and robust DNA-based data archiving using the yin–yang codec system
Source: Nat Comput Sci. 2022 Apr 25;2(4):234–42. doi: 10.1038/s43588-022-00231-2 (PMC10766522; doi:10.1038/s43588-022-00231-2)
Supplement: Supplementary file 4 — Sheet 1: concentration measurements and corresponding average molecule copy number calculation of experiment samples. Sheet 2: the data recovery statistics of the YYC coding in vitro binary data storage validation. Sheet 3: the data recovery statistics of DNA Fountain coding in vitro binary data storage validation. [file 43588_2022_231_MOESM4_ESM.xlsx]

## Sheet: Sheet1
Average copy per molecule of sample	Concentration/Calculated average copy number per molecule
	File 1																								File 2																								File 3
	YYC												DF												YYC												DF												YYC
	1				2				3				1				2				3				1				2				3				1				2				3				1
	before		after		before		after		before		after		before		after		before		after		before		after		before		after		before		after		before		after		before		after		before		after		before		after		before
	Conc.	Copy number	Conc.	Copy number	Conc.	Copy number	Conc.	Copy number	Conc.	Copy number	Conc.	Copy number	Conc.	Copy number	Conc.	Copy number	Conc.	Copy number	Conc.	Copy number	Conc.	Copy number	Conc.	Copy number	Conc.	Copy number	Conc.	Copy number	Conc.	Copy number	Conc.	Copy number	Conc.	Copy number	Conc.	Copy number	Conc.	Copy number	Conc.	Copy number	Conc.	Copy number	Conc.	Copy number	Conc.	Copy number	Conc.	Copy number	Conc.
1000000	1.04	953380	7.28	2.01146e+07	1.04	953380	6.64	1.83462e+07	1.04	953380	7.8	2.15513e+07	0.975	822704	10.5	2.97571e+07	0.975	822704	11.1	3.14575e+07	0.975	822704	11	3.11741e+07	1.04	953380	7.8	9.49277e+06	1.04	953380	7.46	9.07899e+06	1.04	953380	7.18	8.73822e+06	0.975	822704	5.76	4.74191e+06	0.975	822704	6.46	5.31818e+06	0.975	822704	5.96	4.90656e+06	1.04
100000	N/A	N/A	7.8	2.15513e+07	N/A	N/A	7.94	2.19381e+07	N/A	N/A	8.08	2.23249e+07	0.11	92817.9	9.8	2.77733e+07	0.11	92817.9	9.14	2.59028e+07	0.11	92817.9	9.74	2.76032e+07	N/A	N/A	7.84	9.54145e+06	N/A	N/A	7.5	9.12767e+06	N/A	N/A	7.58	9.22503e+06	0.11	92817.9	5.84	4.80777e+06	0.11	92817.9	6.22	5.1206e+06	0.11	92817.9	6.12	5.03828e+06	N/A
10000	N/A	N/A	3.56	9.83624e+06	N/A	N/A	1.78	4.91812e+06	N/A	N/A	2.86	7.90215e+06	N/A	N/A	10.5	2.97571e+07	N/A	N/A	12.1	3.42915e+07	N/A	N/A	10.3	2.91903e+07	N/A	N/A	5.72	6.96137e+06	N/A	N/A	5.68	6.91269e+06	N/A	N/A	5.8	7.05873e+06	N/A	N/A	6.06	4.98888e+06	N/A	N/A	6.32	5.20293e+06	N/A	N/A	6.02	4.95595e+06	N/A
1000	N/A	N/A	9.46	2.61379e+07	N/A	N/A	8.48	2.34301e+07	N/A	N/A	6.5	1.79594e+07	N/A	N/A	8.64	2.44858e+07	N/A	N/A	10.9	3.08907e+07	N/A	N/A	11.2	3.17409e+07	N/A	N/A	8.82	1.07341e+07	N/A	N/A	6.22	7.56988e+06	N/A	N/A	5.72	6.96137e+06	N/A	N/A	7.46	6.14143e+06	N/A	N/A	6.58	5.41697e+06	N/A	N/A	6.92	5.69688e+06	N/A
100	N/A	N/A	11.7	3.2327e+07	N/A	N/A	11.1	3.06692e+07	N/A	N/A	11.5	3.17744e+07	N/A	N/A	10.8	3.06073e+07	N/A	N/A	13.8	3.91093e+07	N/A	N/A	14.5	4.10931e+07	N/A	N/A	5.78	7.03439e+06	N/A	N/A	3.2	3.89447e+06	N/A	N/A	3.04	3.69975e+06	N/A	N/A	8.3	6.83296e+06	N/A	N/A	8.96	7.3763e+06	N/A	N/A	8.2	6.75063e+06	N/A
10	N/A	N/A	18.4	5.0839e+07	N/A	N/A	18.7	5.16679e+07	N/A	N/A	18	4.97338e+07	N/A	N/A	18.3	5.18623e+07	N/A	N/A	18.7	5.2996e+07	N/A	N/A	19.8	5.61134e+07	N/A	N/A	4.62	5.62264e+06	N/A	N/A	1.94	2.36102e+06	N/A	N/A	2.04	2.48273e+06	N/A	N/A	8.96	7.3763e+06	N/A	N/A	11	9.05573e+06	N/A	N/A	9.04	7.44216e+06	N/A
1	N/A	N/A	9.02	2.49222e+07	N/A	N/A	6.56	1.81252e+07	N/A	N/A	3.22	8.89682e+06	N/A	N/A	23	6.51822e+07	N/A	N/A	23	6.51822e+07	N/A	N/A	24.4	6.91498e+07	N/A	N/A	4.96	6.03643e+06	N/A	N/A	4.02	4.89243e+06	N/A	N/A	3.32	4.04051e+06	N/A	N/A	21	1.72882e+07	N/A	N/A	14.5	1.19371e+07	N/A	N/A	15.1	1.2431e+07	N/A
Average copy per molecule of sample	Concentration/Calculated average copy number per molecule
	YYC		DF-Sep		DF-Tar
Standard solution (10^7)	Concentration	Copy number	Concentration	Copy number	Concentration	Copy number
	11.3	1.03588e+07	11.26	9.50118e+06	8.28	8.349e+06
Notes:	Concentration units: ng/μL; copy number units: μL^(-1)
[truncated: 35 more columns]

## Sheet: Sheet2
Encoded file	AMC number	Obtained oligo amount	Required oligo amount	Oligo coverage	Recovered binary segments	Original binary segments	Information recovery rate
File 1	1	12	1676	0.0072	29	2678	0.0108
File 1	1	13	1676	0.0078	28	2678	0.0105
File 1	1	18	1676	0.0107	34	2678	0.0127
File 1	10	214	1676	0.1277	345	2678	0.1288
File 1	10	219	1676	0.1307	359	2678	0.1341
File 1	10	236	1676	0.1408	380	2678	0.1419
File 1	100	914	1676	0.5453	1485	2678	0.5545
File 1	100	916	1676	0.5465	1494	2678	0.5579
File 1	100	925	1676	0.5519	1511	2678	0.5642
File 1	100	1271	1676	0.7584	2135	2678	0.7972
File 1	100	1281	1676	0.7643	2164	2678	0.8081
File 1	1000	1658	1676	0.9893	2676	2678	0.9993
File 1	1000	1659	1676	0.9899	2676	2678	0.9993
File 1	1000	1664	1676	0.9928	2678	2678	1
File 1	1000	1665	1676	0.9934	2678	2678	1
File 1	10000	1670	1676	0.9964	2676	2678	0.9993
File 1	10000	1670	1676	0.9964	2676	2678	0.9993
File 1	10000	1672	1676	0.9976	2676	2678	0.9993
File 1	10000	1672	1676	0.9976	2678	2678	1
File 1	10000	1672	1676	0.9976	2678	2678	1
File 1	10000	1673	1676	0.9982	2678	2678	1
File 1	100000	1671	1676	0.997	2676	2678	0.9993
File 1	100000	1671	1676	0.997	2678	2678	1
File 1	100000	1671	1676	0.997	2678	2678	1
File 1	1000000	1672	1676	0.9976	2672	2678	0.9978
File 1	1000000	1673	1676	0.9982	2675	2678	0.9989
File 1	1000000	1673	1676	0.9982	2678	2678	1
File 2	1	9	3805	0.0024	15	6085	0.0025
File 2	1	16	3805	0.0042	25	6085	0.0041
File 2	1	21	3805	0.0055	35	6085	0.0058
File 2	10	21	3805	0.0055	37	6085	0.0061
File 2	10	24	3805	0.0063	46	6085	0.0076
File 2	10	33	3805	0.0087	62	6085	0.0102
File 2	100	2426	3805	0.6376	3997	6085	0.6569
File 2	100	2432	3805	0.6392	4011	6085	0.6592
File 2	100	2434	3805	0.6397	4020	6085	0.6606
File 2	100	2443	3805	0.642	4028	6085	0.662
File 2	100	3144	3805	0.8263	5306	6085	0.872
File 2	100	3144	3805	0.8263	5326	6085	0.8753
File 2	1000	3752	3805	0.9861	6074	6085	0.9982
File 2	1000	3755	3805	0.9869	6072	6085	0.9979
File 2	1000	3767	3805	0.99	6080	6085	0.9992
File 2	1000	3769	3805	0.9905	6078	6085	0.9988
File 2	10000	3782	3805	0.994	6082	6085	0.9995
File 2	10000	3783	3805	0.9942	6081	6085	0.9993
File 2	10000	3794	3805	0.9971	6082	6085	0.9995
File 2	10000	3795	3805	0.9974	6082	6085	0.9995
File 2	10000	3796	3805	0.9976	6083	6085	0.9997
File 2	10000	3804	3805	0.9997	6080	6085	0.9992
File 2	100000	3797	3805	0.9979	6082	6085	0.9995
File 2	100000	3800	3805	0.9987	6077	6085	0.9987
File 2	100000	3800	3805	0.9987	6080	6085	0.9992
File 2	1000000	3799	3805	0.9984	6084	6085	0.9998
File 2	1000000	3801	3805	0.9989	6085	6085	1
File 2	1000000	3801	3805	0.9989	6085	6085	1
File 3	1	33	4622	0.0071	61	7279	0.0084
File 3	1	46	4622	0.01	76	7279	0.0104
File 3	1	69	4622	0.0149	116	7279	0.0159
File 3	10	95	4622	0.0206	154	7279	0.0212
File 3	10	106	4622	0.0229	171	7279	0.0235
File 3	10	155	4622	0.0335	254	7279	0.0349
File 3	100	2750	4622	0.595	4496	7279	0.6177
File 3	100	2755	4622	0.5961	4504	7279	0.6188
File 3	100	2789	4622	0.6034	4560	7279	0.6265
File 3	100	2791	4622	0.6039	4554	7279	0.6256
File 3	100	3653	4622	0.7904	6109	7279	0.8393
File 3	100	3653	4622	0.7904	6110	7279	0.8394
File 3	100	3659	4622	0.7916	6131	7279	0.8423
File 3	100	3670	4622	0.794	6137	7279	0.8431
File 3	1000	4569	4622	0.9885	7268	7279	0.9985
File 3	1000	4569	4622	0.9885	7268	7279	0.9985
File 3	1000	4570	4622	0.9887	7267	7279	0.9984
File 3	1000	4578	4622	0.9905	7266	7279	0.9982
File 3	10000	4595	4622	0.9942	7270	7279	0.9988
File 3	10000	4596	4622	0.9944	7270	7279	0.9988
File 3	10000	4601	4622	0.9955	7273	7279	0.9992
File 3	10000	4603	4622	0.9959	7275	7279	0.9995
File 3	10000	4607	4622	0.9968	7271	7279	0.9989
File 3	10000	4607	4622	0.9968	7275	7279	0.9995
File 3	100000	4613	4622	0.9981	7267	7279	0.9984
File 3	100000	4614	4622	0.9983	7273	7279	0.9992
File 3	100000	4614	4622	0.9983	7274	7279	0.9993
File 3	1000000	4614	4622	0.9983	7270	7279	0.9988
File 3	1000000	4615	4622	0.9985	7269	7279	0.9986
File 3	1000000	4616	4622	0.9987	7276	7279	0.9996

## Sheet: Sheet3
Encoded file	AMC number	Obtained oligo amount	Required oligo amount	Oligo coverage	Recovered binary segments	Original binary segments	Information recovery rate
File 1	1	117	1634	0.0716	3	1339	0.0022
File 1	1	134	1634	0.082	3	1339	0.0022
File 1	1	180	1634	0.1102	3	1339	0.0022
File 1	10	357	1634	0.2185	6	1339	0.0045
File 1	10	378	1634	0.2313	5	1339	0.0037
File 1	10	523	1634	0.3201	13	1339	0.0097
File 1	100	389	1634	0.2381	8	1339	0.006
File 1	100	460	1634	0.2815	7	1339	0.0052
File 1	100	488	1634	0.2987	10	1339	0.0075
File 1	100	656	1634	0.4015	25	1339	0.0187
File 1	100	681	1634	0.4168	15	1339	0.0112
File 1	100	834	1634	0.5104	10	1339	0.0075
File 1	100	941	1634	0.5759	42	1339	0.0314
File 1	100	1169	1634	0.7154	97	1339	0.0724
File 1	1000	1569	1634	0.9602	541	1339	0.404
File 1	1000	1583	1634	0.9688	515	1339	0.3846
File 1	1000	1603	1634	0.981	689	1339	0.5146
File 1	1000	1630	1634	0.9976	43	1339	0.0321
File 1	1000	1634	1634	1	1339	1339	1
File 1	1000	1634	1634	1	1339	1339	1
File 1	10000	1632	1634	0.9988	1339	1339	1
File 1	10000	1634	1634	1	1339	1339	1
File 1	10000	1634	1634	1	1339	1339	1
File 1	10000	1634	1634	1	1339	1339	1
File 1	10000	1634	1634	1	1339	1339	1
File 1	10000	1634	1634	1	1339	1339	1
File 1	10000	1634	1634	1	1339	1339	1
File 1	10000	1634	1634	1	1339	1339	1
File 1	10000	1634	1634	1	1339	1339	1
File 1	100000	1633	1634	0.9994	1339	1339	1
File 1	100000	1634	1634	1	1339	1339	1
File 1	100000	1634	1634	1	1339	1339	1
File 1	1000000	1633	1634	0.9994	1339	1339	1
File 1	1000000	1634	1634	1	1339	1339	1
File 1	1000000	1634	1634	1	1339	1339	1
File 2	1	289	5265	0.0549	6	3043	0.002
File 2	1	311	5265	0.0591	4	3043	0.0013
File 2	1	412	5265	0.0783	10	3043	0.0033
File 2	10	528	5265	0.1003	10	3043	0.0033
File 2	10	715	5265	0.1358	19	3043	0.0062
File 2	10	869	5265	0.1651	17	3043	0.0056
File 2	100	685	5265	0.1301	4	3040	0.0013
File 2	100	1074	5265	0.204	27	3043	0.0089
File 2	100	1309	5265	0.2486	27	3043	0.0089
File 2	100	1406	5265	0.267	27	3043	0.0089
File 2	100	1663	5265	0.3159	3	3040	0.001
File 2	100	2426	5265	0.4608	4	3040	0.0013
File 2	100	2502	5265	0.4752	103	3040	0.0338
File 2	1000	5223	5265	0.992	17	3040	0.0056
File 2	1000	5227	5265	0.9928	15	3040	0.0049
File 2	1000	5246	5265	0.9964	155	3040	0.051
File 2	10000	5258	5265	0.9987	3040	3040	1
File 2	10000	5259	5265	0.9989	3043	3043	1
File 2	10000	5259	5265	0.9989	3043	3043	1
File 2	10000	5260	5265	0.9991	3040	3040	1
File 2	10000	5261	5265	0.9992	3040	3040	1
File 2	10000	5261	5265	0.9992	3043	3043	1
File 2	10000	5262	5265	0.9994	3040	3040	1
File 2	10000	5262	5265	0.9994	3040	3040	1
File 2	10000	5262	5265	0.9994	3040	3040	1
File 2	100000	5260	5265	0.9991	3043	3043	1
File 2	100000	5262	5265	0.9994	3043	3043	1
File 2	100000	5262	5265	0.9994	3043	3043	1
File 2	1000000	5262	5265	0.9994	3043	3043	1
File 2	1000000	5263	5265	0.9996	3043	3043	1
File 2	1000000	5264	5265	0.9998	3043	3043	1
File 3	1	144	4077	0.0353	3	3640	0.0008
File 3	1	169	4077	0.0415	3	3640	0.0008
File 3	1	266	4077	0.0652	2	3640	0.0005
File 3	10	143	4077	0.0351	1	3640	0.0003
File 3	10	239	4077	0.0586	3	3640	0.0008
File 3	10	348	4077	0.0854	9	3640	0.0025
File 3	100	474	4077	0.1163	6	3640	0.0016
File 3	100	511	4077	0.1253	6	3640	0.0016
File 3	100	1335	4077	0.3274	13	3640	0.0036
File 3	100	1650	4077	0.4047	7	3640	0.0019
File 3	100	2119	4077	0.5197	11	3640	0.003
File 3	100	2651	4077	0.6502	107	3640	0.0294
File 3	100	2801	4077	0.687	113	3640	0.031
File 3	100	3009	4077	0.738	102	3640	0.028
File 3	100	3151	4077	0.7729	112	3640	0.0308
File 3	1000	1636	4077	0.4013	26	3640	0.0071
File 3	1000	1652	4077	0.4052	42	3640	0.0115
File 3	1000	1698	4077	0.4165	38	3640	0.0104
File 3	1000	4066	4077	0.9973	169	3640	0.0464
File 3	1000	4069	4077	0.998	802	3640	0.2203
File 3	1000	4071	4077	0.9985	81	3640	0.0223
File 3	10000	4072	4077	0.9988	3640	3640	1
File 3	10000	4073	4077	0.999	3640	3640	1
File 3	10000	4073	4077	0.999	3640	3640	1
File 3	10000	4073	4077	0.999	3640	3640	1
File 3	10000	4074	4077	0.9993	3640	3640	1
File 3	10000	4075	4077	0.9995	3640	3640	1
File 3	10000	4075	4077	0.9995	3640	3640	1
File 3	10000	4076	4077	0.9998	3640	3640	1
File 3	10000	4076	4077	0.9998	3640	3640	1
File 3	100000	4076	4077	0.9998	3640	3640	1
File 3	100000	4076	4077	0.9998	3640	3640	1
File 3	100000	4077	4077	1	3640	3640	1
File 3	1000000	4076	4077	0.9998	3640	3640	1
File 3	1000000	4076	4077	0.9998	3640	3640	1
File 3	1000000	4076	4077	0.9998	3640	3640	1
Tar	1	65	9185	0.0071	0	8128	0
Tar	1	82	9185	0.0089	0	8128	0
Tar	1	91	9185	0.0099	1	8128	0.0001
Tar	10	70	9185	0.0076	0	8128	0
Tar	10	114	9185	0.0124	1	8128	0.0001
Tar	10	134	9185	0.0146	1	8128	0.0001
Tar	100	1068	9185	0.1163	4	8129	0.0005
Tar	100	3616	9185	0.3937	11	8129	0.0014
Tar	100	3931	9185	0.428	96	8129	0.0118
Tar	100	5209	9185	0.5671	5	8129	0.0006
Tar	100	5295	9185	0.5765	93	8129	0.0114
Tar	1000	9016	9185	0.9816	215	8129	0.0264
Tar	1000	9021	9185	0.9821	57	8129	0.007
Tar	1000	9048	9185	0.9851	2669	8129	0.3283
Tar	10000	8861	9185	0.9647	8129	8129	1
Tar	10000	8953	9185	0.9747	8129	8129	1
Tar	10000	9052	9185	0.9855	8129	8129	1
Tar	10000	9057	9185	0.9861	8129	8129	1
Tar	100000	9177	9185	0.9991	8128	8128	1
Tar	100000	9181	9185	0.9996	8128	8128	1
Tar	100000	9182	9185	0.9997	8128	8128	1
Tar	1000000	9180	9185	0.9995	8128	8128	1
Tar	1000000	9184	9185	0.9999	8128	8128	1
Tar	1000000	9185	9185	1	8128	8128	1
