# Supplementary material for: Towards practical and robust DNA-based data archiving using the yin–yang codec system
Source: Nat Comput Sci. 2022 Apr 25;2(4):234–42. doi: 10.1038/s43588-022-00231-2 (PMC10766522; doi:10.1038/s43588-022-00231-2)
Supplement: Supplementary file 5 — Source data for Supplementary Figs. 2–6. [file 43588_2022_231_MOESM5_ESM.xlsx]

## Sheet: Color representation
x-axis
y-axis

## Sheet: Supplementary Figure 2
rule number	median information desity
1	1.75997
2	1.76765
3	1.76397
4	1.76167
5	1.76489
6	1.76935
7	1.75716
8	1.7623
9	1.77676
10	1.76614
11	1.76408
12	1.77472
13	1.76736
14	1.75486
15	1.77636
16	1.77138
17	1.76895
18	1.75056
19	1.76455
20	1.76676
21	1.76556
22	1.76871
23	1.76927
24	1.75171
25	1.76636
26	1.76625
27	1.7601
28	1.76657
29	1.75992
30	1.76912
31	1.77346
32	1.76702
33	1.75029
34	1.76419
35	1.76071
36	1.75963
37	1.76332
38	1.7687
39	1.76977
40	1.76558
41	1.76469
42	1.76717
43	1.76534
44	1.76499
45	1.75768
46	1.75514
47	1.76408
48	1.75921
49	1.77067
50	1.77195
51	1.76651
52	1.76151
53	1.75129
54	1.76857
55	1.75428
56	1.76371
57	1.76423
58	1.76028
59	1.76
60	1.76562
61	1.76957
62	1.76938
63	1.77676
64	1.77516
65	1.75809
66	1.76984
67	1.76565
68	1.76464
69	1.77529
70	1.76037
71	1.76805
72	1.76565
73	1.76432
74	1.76196
75	1.7676
76	1.77077
77	1.75295
78	1.76785
79	1.76474
80	1.75818
81	1.7532
82	1.77077
83	1.75427
84	1.77546
85	1.77594
86	1.77265
87	1.76614
88	1.76645
89	1.76282
90	1.75416
91	1.75428
92	1.77282
93	1.7593
94	1.77354
95	1.7629
96	1.7507
97	1.77546
98	1.77594
99	1.75455
100	1.76057
101	1.76589
102	1.76118
103	1.76415
104	1.76792
105	1.7672
106	1.75767
107	1.77031
108	1.76692
109	1.77077
110	1.77112
111	1.76759
112	1.75441
113	1.77676
114	1.75129
115	1.76543
116	1.76549
117	1.76371
118	1.77367
119	1.7729
120	1.77346
121	1.76489
122	1.76699
123	1.76257
124	1.77057
125	1.75726
126	1.76771
127	1.75986
128	1.75769
129	1.76543
130	1.7587
131	1.76729
132	1.76938
133	1.75963
134	1.75963
135	1.77594
136	1.76562
137	1.7673
138	1.76556
139	1.75767
140	1.7575
141	1.76498
142	1.76653
143	1.76385
144	1.7614
145	1.76841
146	1.76649
147	1.76168
148	1.76099
149	1.76499
150	1.76765
151	1.76432
152	1.76597
153	1.77117
154	1.76783
155	1.77448
156	1.75728
157	1.76874
158	1.75078
159	1.76012
160	1.7502
161	1.75059
162	1.76396
163	1.76166
164	1.76009
165	1.77814
166	1.76651
167	1.76729
168	1.76386
169	1.7561
170	1.76557
171	1.76623
172	1.76792
173	1.76304
174	1.76013
175	1.7514
176	1.76469
177	1.76615
178	1.76549
179	1.76657
180	1.76469
181	1.75904
182	1.76631
183	1.76614
184	1.77676
185	1.75286
186	1.77265
187	1.75951
188	1.76649
189	1.75806
190	1.7729
191	1.76777
192	1.76575
193	1.76505
194	1.76912
195	1.7606
196	1.75541
197	1.77129
198	1.76091
199	1.7687
200	1.76938
201	1.75455
202	1.76645
203	1.76396
204	1.7676
205	1.76431
206	1.75672
207	1.76202
208	1.75985
209	1.75322
210	1.75213
211	1.76042
212	1.76386
213	1.76552
214	1.75164
215	1.77106
216	1.76517
217	1.76061
218	1.7676
219	1.76386
220	1.75461
221	1.75699
222	1.75946
223	1.75167
224	1.77179
225	1.75855
226	1.76749
227	1.76759
228	1.76651
229	1.7577
230	1.76783
231	1.76135
232	1.76639
233	1.76186
234	1.76168
235	1.76499
236	1.77077
237	1.77529
238	1.76104
239	1.77814
240	1.75653
241	1.76614
242	1.77113
243	1.75723
244	1.76438
245	1.75769
246	1.76351
247	1.76625
248	1.76404
249	1.76567
250	1.77594
251	1.75202
252	1.76412
253	1.76238
254	1.77138
255	1.75769
256	1.76543
257	1.76558
258	1.76334
259	1.76251
260	1.76462
261	1.75572
262	1.77282
263	1.76316
264	1.75413
265	1.76467
266	1.76548
267	1.76334
268	1.76037
269	1.76805
270	1.76461
271	1.75257
272	1.76151
273	1.77249
274	1.75191
275	1.76347
276	1.76216
277	1.75897
278	1.7555
279	1.7729
280	1.76099
281	1.77529
282	1.76161
283	1.7639
284	1.75472
285	1.75026
286	1.75746
287	1.76345
288	1.77031
289	1.75869
290	1.76502
291	1.75346
292	1.75148
293	1.75806
294	1.76927
295	1.75466
296	1.76565
297	1.7672
298	1.75347
299	1.76977
300	1.76109
301	1.75734
302	1.75381
303	1.76696
304	1.76109
305	1.76765
306	1.76386
307	1.76375
308	1.76696
309	1.7508
310	1.75919
311	1.76777
312	1.77448
313	1.76273
314	1.75767
315	1.76575
316	1.76579
317	1.77282
318	1.77366
319	1.75944
320	1.76877
321	1.75211
322	1.77814
323	1.76371
324	1.7578
325	1.76216
326	1.76633
327	1.76498
328	1.76104
329	1.76848
330	1.76404
331	1.76567
332	1.77636
333	1.77516
334	1.75018
335	1.77282
336	1.75607
337	1.76749
338	1.76367
339	1.76935
340	1.76547
341	1.76895
342	1.76671
343	1.76335
344	1.76151
345	1.76565
346	1.75903
347	1.76525
348	1.76567
349	1.77354
350	1.75167
351	1.76556
352	1.75422
353	1.76057
354	1.75012
355	1.76221
356	1.75551
357	1.76667
358	1.75359
359	1.76879
360	1.77546
361	1.75367
362	1.76557
363	1.77676
364	1.76649
365	1.75884
366	1.77747
367	1.75332
368	1.77117
369	1.77057
370	1.7687
371	1.76871
372	1.75791
373	1.76344
374	1.76556
375	1.76157
376	1.7529
377	1.76372
378	1.75345
379	1.75289
380	1.76362
381	1.76316
382	1.76552
383	1.77248
384	1.76403
385	1.77559
386	1.77472
387	1.76441
388	1.76154
389	1.7601
390	1.76462
391	1.77195
392	1.76614
393	1.7729
394	1.76033
395	1.76371
396	1.75194
397	1.76589
398	1.76109
399	1.77179
400	1.76446
401	1.77354
402	1.76469
403	1.7556
404	1.75663
405	1.76977
406	1.75317
407	1.7593
408	1.75081
409	1.75999
410	1.75891
411	1.76785
412	1.75208
413	1.76914
414	1.76552
415	1.76441
416	1.76877
417	1.76165
418	1.75518
419	1.76044
420	1.76396
421	1.76517
422	1.75974
423	1.76879
424	1.75524
425	1.77366
426	1.75897
427	1.75446
428	1.76294
429	1.75767
430	1.76067
431	1.76366
432	1.76294
433	1.76765
434	1.76696
435	1.76258
436	1.76736
437	1.75821
438	1.75792
439	1.76014
440	1.76614
441	1.76151
442	1.76242
443	1.76579
444	1.76467
445	1.76282
446	1.7545
447	1.76422
448	1.7632
449	1.76785
450	1.76371
451	1.7673
452	1.76334
453	1.75728
454	1.76565
455	1.75387
456	1.75931
457	1.75645
458	1.76935
459	1.75033
460	1.76192
461	1.7586
462	1.76765
463	1.76366
464	1.77516
465	1.77636
466	1.75472
467	1.77594
468	1.76777
469	1.77265
470	1.75209
471	1.75674
472	1.76666
473	1.75332
474	1.77529
475	1.76322
476	1.75636
477	1.76556
478	1.76676
479	1.77064
480	1.76332
481	1.76192
482	1.76283
483	1.76417
484	1.76042
485	1.76696
486	1.76759
487	1.75658
488	1.75923
489	1.76765
490	1.76321
491	1.76053
492	1.7648
493	1.77077
494	1.76614
495	1.77472
496	1.76592
497	1.7556
498	1.76405
499	1.76614
500	1.76218
501	1.76736
502	1.77559
503	1.76488
504	1.77546
505	1.76667
506	1.76953
507	1.76474
508	1.76397
509	1.76233
510	1.7687
511	1.76785
512	1.77747
513	1.75092
514	1.77086
515	1.77086
516	1.76182
517	1.76879
518	1.76426
519	1.76278
520	1.76183
521	1.75074
522	1.75939
523	1.76771
524	1.7651
525	1.76702
526	1.76785
527	1.7606
528	1.77117
529	1.77346
530	1.7672
531	1.76871
532	1.756
533	1.76505
534	1.76651
535	1.76853
536	1.77249
537	1.75086
538	1.76614
539	1.76614
540	1.75981
541	1.75126
542	1.76938
543	1.7623
544	1.76699
545	1.76953
546	1.75677
547	1.76984
548	1.77747
549	1.76253
550	1.77367
551	1.75092
552	1.76371
553	1.75852
554	1.76651
555	1.76294
556	1.75557
557	1.76625
558	1.75807
559	1.76222
560	1.76895
561	1.76729
562	1.76589
563	1.76641
564	1.76485
565	1.76119
566	1.76079
567	1.76977
568	1.75691
569	1.76671
570	1.7672
571	1.76702
572	1.76055
573	1.76614
574	1.76099
575	1.77138
576	1.76099
577	1.76316
578	1.76685
579	1.76502
580	1.76653
581	1.77113
582	1.76525
583	1.77113
584	1.75935
585	1.76871
586	1.76079
587	1.76631
588	1.76614
589	1.76076
590	1.76558
591	1.77086
592	1.761
593	1.7673
594	1.77747
595	1.77636
596	1.77051
597	1.75689
598	1.75612
599	1.75064
600	1.76053
601	1.75627
602	1.75287
603	1.75301
604	1.76462
605	1.76287
606	1.76765
607	1.7571
608	1.77031
609	1.7676
610	1.75811
611	1.76927
612	1.76526
613	1.76363
614	1.76456
615	1.76412
616	1.7541
617	1.77367
618	1.75535
619	1.76353
620	1.7672
621	1.77282
622	1.76226
623	1.76467
624	1.76498
625	1.76283
626	1.76099
627	1.76463
628	1.76272
629	1.75677
630	1.75865
631	1.76273
632	1.75309
633	1.76641
634	1.76877
635	1.77546
636	1.76409
637	1.75677
638	1.76676
639	1.76582
640	1.76912
641	1.75681
642	1.77265
643	1.75567
644	1.77651
645	1.76033
646	1.7649
647	1.76441
648	1.76104
649	1.76967
650	1.76469
651	1.76765
652	1.76653
653	1.76505
654	1.77559
655	1.75683
656	1.76879
657	1.75886
658	1.76518
659	1.76151
660	1.75801
661	1.76053
662	1.77138
663	1.75974
664	1.7651
665	1.76504
666	1.75021
667	1.76984
668	1.76262
669	1.76857
670	1.77651
671	1.76345
672	1.77354
673	1.76426
674	1.75921
675	1.75521
676	1.76497
677	1.76133
678	1.77265
679	1.75268
680	1.76589
681	1.76216
682	1.75872
683	1.77546
684	1.76636
685	1.76403
686	1.77064
687	1.76641
688	1.76777
689	1.76625
690	1.76623
691	1.76486
692	1.75245
693	1.75958
694	1.77448
695	1.76118
696	1.76783
697	1.75784
698	1.76935
699	1.76614
700	1.75921
701	1.76388
702	1.77217
703	1.75056
704	1.76771
705	1.75651
706	1.76984
707	1.76984
708	1.77138
709	1.76562
710	1.75453
711	1.76517
712	1.76984
713	1.76927
714	1.75767
715	1.75798
716	1.76433
717	1.75504
718	1.76874
719	1.76079
720	1.76857
721	1.77129
722	1.76505
723	1.76138
724	1.77067
725	1.75709
726	1.77651
727	1.75525
728	1.76771
729	1.75953
730	1.76438
731	1.76839
732	1.76168
733	1.76972
734	1.76403
735	1.7672
736	1.77346
737	1.76579
738	1.76456
739	1.76549
740	1.75428
741	1.77651
742	1.76423
743	1.75871
744	1.77632
745	1.76848
746	1.75683
747	1.76415
748	1.76286
749	1.76792
750	1.75803
751	1.76639
752	1.77112
753	1.76396
754	1.76641
755	1.75958
756	1.76216
757	1.76717
758	1.77367
759	1.76749
760	1.75884
761	1.76429
762	1.76534
763	1.75792
764	1.77516
765	1.75146
766	1.75174
767	1.76657
768	1.77117
769	1.76699
770	1.75995
771	1.75781
772	1.76004
773	1.76379
774	1.76699
775	1.76557
776	1.76338
777	1.75486
778	1.76274
779	1.77367
780	1.75184
781	1.76589
782	1.76157
783	1.76805
784	1.7518
785	1.76558
786	1.76556
787	1.76751
788	1.76557
789	1.75209
790	1.76765
791	1.75437
792	1.75897
793	1.76777
794	1.76848
795	1.76771
796	1.75362
797	1.75745
798	1.75691
799	1.76589
800	1.77077
801	1.77031
802	1.75412
803	1.76168
804	1.76736
805	1.7676
806	1.76152
807	1.75477
808	1.76857
809	1.7673
810	1.76144
811	1.77077
812	1.76187
813	1.77263
814	1.76841
815	1.75927
816	1.76426
817	1.76525
818	1.77632
819	1.76055
820	1.75955
821	1.75677
822	1.76195
823	1.75038
824	1.7729
825	1.76417
826	1.7601
827	1.76301
828	1.75894
829	1.77057
830	1.77632
831	1.75263
832	1.77367
833	1.76163
834	1.76055
835	1.75328
836	1.76079
837	1.76625
838	1.76222
839	1.77113
840	1.75305
841	1.76253
842	1.75691
843	1.76109
844	1.77179
845	1.76316
846	1.76208
847	1.7517
848	1.77366
849	1.7672
850	1.76472
851	1.76562
852	1.75691
853	1.77632
854	1.75769
855	1.76967
856	1.75984
857	1.7673
858	1.75098
859	1.77129
860	1.7673
861	1.77077
862	1.77106
863	1.75796
864	1.75491
865	1.76118
866	1.76446
867	1.75346
868	1.75615
869	1.76871
870	1.75138
871	1.76577
872	1.75461
873	1.75425
874	1.76984
875	1.76216
876	1.76651
877	1.7549
878	1.75963
879	1.76853
880	1.77057
881	1.76474
882	1.7601
883	1.76692
884	1.75623
885	1.76455
886	1.75261
887	1.76171
888	1.76282
889	1.75074
890	1.76633
891	1.76021
892	1.7672
893	1.75989
894	1.75283
895	1.76202
896	1.75689
897	1.76935
898	1.76568
899	1.77814
900	1.76431
901	1.76085
902	1.77636
903	1.76254
904	1.7606
905	1.7643
906	1.76562
907	1.76953
908	1.77366
909	1.76729
910	1.77636
911	1.76502
912	1.76408
913	1.77516
914	1.77546
915	1.76485
916	1.76615
917	1.75706
918	1.76518
919	1.75852
920	1.76502
921	1.7643
922	1.76256
923	1.76462
924	1.76977
925	1.75781
926	1.75179
927	1.77077
928	1.77277
929	1.76375
930	1.76491
931	1.77546
932	1.77366
933	1.77277
934	1.7547
935	1.75188
936	1.75858
937	1.75435
938	1.75091
939	1.76736
940	1.76777
941	1.76568
942	1.76426
943	1.76783
944	1.75086
945	1.76151
946	1.77636
947	1.76183
948	1.76602
949	1.75588
950	1.76306
951	1.75158
952	1.77195
953	1.76397
954	1.76386
955	1.75264
956	1.75637
957	1.76403
958	1.75933
959	1.76543
960	1.76155
961	1.76157
962	1.75268
963	1.75181
964	1.76386
965	1.77366
966	1.75002
967	1.76699
968	1.7643
969	1.75964
970	1.75767
971	1.75405
972	1.7632
973	1.75683
974	1.75653
975	1.76055
976	1.76351
977	1.76912
978	1.76558
979	1.76729
980	1.76967
981	1.77559
982	1.75769
983	1.75735
984	1.76625
985	1.75485
986	1.76462
987	1.7595
988	1.75472
989	1.76221
990	1.76308
991	1.75917
992	1.76935
993	1.76351
994	1.76322
995	1.77814
996	1.76517
997	1.76517
998	1.76491
999	1.76497
1000	1.76105
1001	1.76176
1002	1.76676
1003	1.76494
1004	1.76338
1005	1.75669
1006	1.75852
1007	1.75523
1008	1.76575
1009	1.75642
1010	1.75694
1011	1.76639
1012	1.7625
1013	1.7541
1014	1.76417
1015	1.76
1016	1.77651
1017	1.76498
1018	1.77448
1019	1.76759
1020	1.75412
1021	1.75408
1022	1.76392
1023	1.76602
1024	1.77472
1025	1.76577
1026	1.76442
1027	1.76379
1028	1.77195
1029	1.77077
1030	1.77031
1031	1.75596
1032	1.76577
1033	1.76749
1034	1.76625
1035	1.75974
1036	1.75467
1037	1.76792
1038	1.76755
1039	1.76491
1040	1.76187
1041	1.76488
1042	1.75744
1043	1.77067
1044	1.7577
1045	1.76221
1046	1.76517
1047	1.75569
1048	1.76467
1049	1.76549
1050	1.76033
1051	1.76967
1052	1.75813
1053	1.75422
1054	1.75962
1055	1.75976
1056	1.7549
1057	1.76625
1058	1.77057
1059	1.76366
1060	1.76839
1061	1.75897
1062	1.76283
1063	1.76625
1064	1.77594
1065	1.76873
1066	1.76004
1067	1.76106
1068	1.76602
1069	1.77179
1070	1.76614
1071	1.75618
1072	1.76499
1073	1.76505
1074	1.76977
1075	1.7579
1076	1.75325
1077	1.75816
1078	1.75029
1079	1.76549
1080	1.76641
1081	1.76685
1082	1.76235
1083	1.77138
1084	1.76417
1085	1.76273
1086	1.77354
1087	1.76467
1088	1.75205
1089	1.77249
1090	1.76498
1091	1.76491
1092	1.7623
1093	1.77217
1094	1.76504
1095	1.77282
1096	1.76615
1097	1.76491
1098	1.76483
1099	1.75157
1100	1.75013
1101	1.75291
1102	1.75875
1103	1.77057
1104	1.77263
1105	1.76011
1106	1.76841
1107	1.75157
1108	1.76614
1109	1.7575
1110	1.76526
1111	1.76042
1112	1.75681
1113	1.76602
1114	1.76873
1115	1.76755
1116	1.77217
1117	1.75428
1118	1.76326
1119	1.76366
1120	1.75665
1121	1.75846
1122	1.76653
1123	1.7601
1124	1.75723
1125	1.76805
1126	1.76729
1127	1.76112
1128	1.76615
1129	1.77814
1130	1.76167
1131	1.76534
1132	1.76342
1133	1.76579
1134	1.77112
1135	1.77051
1136	1.75792
1137	1.75695
1138	1.77282
1139	1.77077
1140	1.77676
1141	1.75767
1142	1.76072
1143	1.76702
1144	1.77448
1145	1.75221
1146	1.76967
1147	1.7687
1148	1.76323
1149	1.77077
1150	1.76549
1151	1.76736
1152	1.76841
1153	1.75401
1154	1.76871
1155	1.76497
1156	1.76841
1157	1.77031
1158	1.76345
1159	1.77354
1160	1.75867
1161	1.76119
1162	1.76938
1163	1.77546
1164	1.75884
1165	1.76984
1166	1.75473
1167	1.75713
1168	1.7608
1169	1.77077
1170	1.75375
1171	1.75622
1172	1.77138
1173	1.76408
1174	1.76692
1175	1.76625
1176	1.76441
1177	1.76273
1178	1.77516
1179	1.76597
1180	1.75993
1181	1.76751
1182	1.76649
1183	1.75644
1184	1.76839
1185	1.76042
1186	1.76518
1187	1.75987
1188	1.75176
1189	1.76351
1190	1.77448
1191	1.77277
1192	1.75098
1193	1.76777
1194	1.76216
1195	1.75282
1196	1.75921
1197	1.75809
1198	1.77112
1199	1.76353
1200	1.75852
1201	1.7687
1202	1.76187
1203	1.75262
1204	1.76218
1205	1.77248
1206	1.75314
1207	1.75026
1208	1.75791
1209	1.7601
1210	1.76517
1211	1.7676
1212	1.76301
1213	1.76469
1214	1.76397
1215	1.75088
1216	1.76404
1217	1.77651
1218	1.75303
1219	1.75354
1220	1.76042
1221	1.76548
1222	1.75162
1223	1.76338
1224	1.77676
1225	1.76633
1226	1.76765
1227	1.7624
1228	1.75917
1229	1.76717
1230	1.77282
1231	1.76957
1232	1.75311
1233	1.7582
1234	1.75068
1235	1.76371
1236	1.77354
1237	1.77529
1238	1.76404
1239	1.75451
1240	1.76467
1241	1.76502
1242	1.76362
1243	1.75233
1244	1.76504
1245	1.76361
1246	1.76548
1247	1.76502
1248	1.77632
1249	1.76396
1250	1.77346
1251	1.77217
1252	1.76079
1253	1.75327
1254	1.76467
1255	1.76022
1256	1.75132
1257	1.76294
1258	1.75833
1259	1.76805
1260	1.76093
1261	1.76052
1262	1.76504
1263	1.76625
1264	1.76706
1265	1.77129
1266	1.76386
1267	1.76474
1268	1.76873
1269	1.7528
1270	1.76877
1271	1.75918
1272	1.76912
1273	1.75446
1274	1.77676
1275	1.77636
1276	1.76057
1277	1.76187
1278	1.75435
1279	1.76984
1280	1.76119
1281	1.76143
1282	1.76055
1283	1.7623
1284	1.77594
1285	1.75118
1286	1.76565
1287	1.76127
1288	1.76547
1289	1.76021
1290	1.75652
1291	1.75208
1292	1.7543
1293	1.76724
1294	1.76422
1295	1.76518
1296	1.76187
1297	1.76839
1298	1.76548
1299	1.76667
1300	1.76633
1301	1.76065
1302	1.76927
1303	1.76543
1304	1.77117
1305	1.77472
1306	1.76717
1307	1.76092
1308	1.7643
1309	1.75062
1310	1.77559
1311	1.76168
1312	1.77112
1313	1.76073
1314	1.75852
1315	1.76396
1316	1.77632
1317	1.77179
1318	1.76792
1319	1.76182
1320	1.75831
1321	1.76938
1322	1.76343
1323	1.75658
1324	1.76771
1325	1.75916
1326	1.76562
1327	1.76465
1328	1.76706
1329	1.77217
1330	1.76517
1331	1.76615
1332	1.76657
1333	1.7606
1334	1.76139
1335	1.76552
1336	1.75596
1337	1.76345
1338	1.76213
1339	1.76183
1340	1.75492
1341	1.75027
1342	1.76046
1343	1.75788
1344	1.76625
1345	1.75441
1346	1.75962
1347	1.76441
1348	1.76615
1349	1.7601
1350	1.76577
1351	1.76685
1352	1.76848
1353	1.76426
1354	1.7675
1355	1.76053
1356	1.7613
1357	1.75265
1358	1.77346
1359	1.76724
1360	1.75666
1361	1.76367
1362	1.75879
1363	1.76057
1364	1.77594
1365	1.77179
1366	1.77546
1367	1.76057
1368	1.76614
1369	1.75791
1370	1.77265
1371	1.77031
1372	1.77546
1373	1.7533
1374	1.76525
1375	1.75608
1376	1.76805
1377	1.77651
1378	1.75364
1379	1.76972
1380	1.75024
1381	1.75866
1382	1.77472
1383	1.76095
1384	1.76096
1385	1.76467
1386	1.75801
1387	1.76431
1388	1.7534
1389	1.76639
1390	1.75811
1391	1.75637
1392	1.76425
1393	1.76953
1394	1.76222
1395	1.76455
1396	1.76579
1397	1.75008
1398	1.76332
1399	1.76441
1400	1.7611
1401	1.76592
1402	1.76641
1403	1.76283
1404	1.76765
1405	1.76912
1406	1.75963
1407	1.76431
1408	1.76729
1409	1.76338
1410	1.76895
1411	1.76197
1412	1.76078
1413	1.75852
1414	1.76462
1415	1.77067
1416	1.75489
1417	1.76388
1418	1.75479
1419	1.76497
1420	1.76792
1421	1.7623
1422	1.76463
1423	1.76729
1424	1.75014
1425	1.76351
1426	1.77138
1427	1.7637
1428	1.76914
1429	1.76494
1430	1.75791
1431	1.76841
1432	1.76699
1433	1.75083
1434	1.77031
1435	1.76305
1436	1.75988
1437	1.7594
1438	1.77472
1439	1.76347
1440	1.76426
1441	1.76984
1442	1.76455
1443	1.75595
1444	1.76666
1445	1.77112
1446	1.76197
1447	1.76505
1448	1.76874
1449	1.76615
1450	1.7675
1451	1.75422
1452	1.75602
1453	1.76972
1454	1.76765
1455	1.76238
1456	1.77354
1457	1.76692
1458	1.77217
1459	1.75311
1460	1.76558
1461	1.76491
1462	1.75702
1463	1.76685
1464	1.7645
1465	1.7597
1466	1.76332
1467	1.77086
1468	1.76667
1469	1.77472
1470	1.76567
1471	1.75818
1472	1.76247
1473	1.75102
1474	1.76099
1475	1.76055
1476	1.76534
1477	1.7675
1478	1.76169
1479	1.7636
1480	1.76424
1481	1.77077
1482	1.76326
1483	1.7729
1484	1.76615
1485	1.7675
1486	1.75581
1487	1.7579
1488	1.75984
1489	1.7595
1490	1.76579
1491	1.77117
1492	1.77529
1493	1.77651
1494	1.77367
1495	1.75884
1496	1.76452
1497	1.77559
1498	1.76235
1499	1.76282
1500	1.75503
1501	1.76187
1502	1.75934
1503	1.76972
1504	1.77277
1505	1.77249
1506	1.75556
1507	1.77546
1508	1.76874
1509	1.75681
1510	1.75291
1511	1.75836
1512	1.76873
1513	1.76927
1514	1.77367
1515	1.76582
1516	1.75006
1517	1.76577
1518	1.75683
1519	1.76462
1520	1.76079
1521	1.76967
1522	1.75769
1523	1.76222
1524	1.75004
1525	1.75164
1526	1.77113
1527	1.76334
1528	1.76575
1529	1.75523
1530	1.76577
1531	1.76498
1532	1.76169
1533	1.76777
1534	1.77113
1535	1.76543
1536	1.76114

## Sheet: Supplementary Figure 3
		Rule index
		1	2	3	4	5	6	7	8	9	10	11	12	13	14	15	16	17	18	19	20	21	22	23	24	25	26	27	28	29	30	31	32	33	34	35	36	37	38	39	40	41	42	43	44	45	46	47	48
Rule index	1	0	8.1508	9.6104	17.7819	8.632	17.4562	18.4335	27.0906	9.7303	17.8604	19.3407	27.4915	18.1712	27.1625	27.9727	36.7969	9.3938	17.8225	19.2003	27.562	18.1199	26.85	27.9309	36.8348	19.2869	27.6045	29.2124	38.0388	27.6614	36.6656	37.9898	46.6686	20.0329	28.1837	30.051	38.5387	28.6649	37.4891	39.2631	47.3564	30.2673	38.0812	40.2854	48.4362	38.3192	47.8743	48.9174	57.7416
	2		0	17.7612	9.6311	11.6794	9.3054	21.4809	18.9398	17.8811	9.7096	27.4915	19.3407	21.2186	19.0117	31.0201	28.6461	17.5446	17.5257	27.3511	27.4758	18.3021	18.6992	27.9575	28.684	27.4377	27.2113	37.3632	37.882	27.8478	28.5148	38.0072	38.5178	28.1837	20.0329	38.2018	30.3879	31.7123	29.3383	42.3105	39.2056	38.4181	29.9304	48.4362	40.2854	41.3666	39.7235	51.9648	49.5908
	3			0	12.4857	18.2424	27.0666	13.0813	26.8388	19.3407	23.1566	9.7303	17.8811	23.5234	27.4143	18.3623	27.1865	19.0042	27.4329	14.5597	27.929	27.7303	36.4604	28.3531	41.5868	23.9225	27.8981	19.602	28.4284	27.9482	31.9574	28.3794	37.0582	29.6433	37.7941	20.4406	33.2425	38.2753	47.0995	33.9109	47.1046	39.8777	43.3774	30.675	38.8258	43.6714	48.1261	39.307	48.1312
	4				0	21.3105	18.9365	17.4508	14.3531	23.1566	19.3407	17.8604	9.7096	25.2487	23.5984	21.389	19.015	27.1757	27.1568	27.0454	27.7403	27.9332	28.3303	28.4538	29.1011	27.7384	27.6634	27.7321	28.2509	28.1333	28.1415	28.3761	28.8867	37.8148	29.664	32.9263	20.7568	41.3434	38.9694	38.2804	34.6189	43.6936	39.5615	38.8051	30.6543	45.3967	44.3102	42.3337	39.9597
	5					0	8.8242	9.8015	18.4586	18.3623	21.389	27.9727	31.0201	9.5392	18.5305	19.3407	28.1649	18.0258	18.3021	27.8323	27.756	17.5257	18.218	27.7415	28.2028	27.9189	27.9235	37.8444	38.0072	27.1234	28.0336	37.882	38.0366	28.6649	31.7123	38.683	42.0673	20.0329	28.8571	30.6311	38.7244	38.8993	41.6098	48.9174	51.9648	29.6872	39.2423	40.2854	49.1096
	6						0	18.6257	9.6344	27.1865	19.015	36.7969	28.6461	18.3634	9.7063	28.1649	19.3407	26.85	18.4213	36.6565	27.6638	18.1239	9.3938	27.7239	19.3786	36.7431	27.9791	46.6686	37.8422	27.7904	19.2094	37.8912	29.2124	37.4891	29.3383	47.5072	39.6933	28.8571	20.0329	39.4553	29.9002	47.7235	39.2358	57.7416	49.5908	38.5114	30.4181	49.1096	40.2854
	7							0	13.7575	23.5234	25.2487	18.1712	21.2186	19.3407	23.2316	9.5392	18.3634	27.8273	28.1036	27.641	28.2977	27.3272	28.0195	27.985	28.5055	28.1052	28.122	28.0429	28.2057	27.6433	27.7747	28.0805	28.2351	38.4664	41.5138	33.5219	38.2076	29.8344	38.6586	20.8296	34.0233	44.0604	45.4695	39.1159	42.1633	39.4887	43.9434	30.4839	39.3081
	8								0	27.4143	23.5984	27.1625	19.0117	23.2316	19.3407	18.5305	9.7063	36.4844	28.0557	41.3985	28.012	27.7583	19.0282	27.9181	14.748	31.9961	27.9773	37.0342	28.2078	27.9118	23.8838	28.2568	19.578	47.1235	38.9727	47.2794	35.1099	38.4915	29.6673	34.5871	20.2658	47.9513	43.8192	48.1072	39.9564	43.3796	40.0525	39.4752	30.651
	9									0	12.4857	9.6104	17.7612	13.0813	26.8388	18.2424	27.0666	19.1241	27.5528	24.13	28.0997	27.8502	36.5803	28.1774	32.2455	14.5174	27.5988	19.4821	28.3085	27.7109	41.2799	28.2595	36.9383	29.7632	37.914	39.7813	43.9134	38.3952	47.2194	44.353	47.6801	20.537	32.7065	30.5551	38.7059	33.2293	47.5506	39.1871	48.0113
	10										0	17.7819	9.6311	17.4508	14.3531	21.3105	18.9365	27.2542	27.2353	27.9459	28.116	28.0117	28.4088	28.1299	28.4296	27.0031	27.0471	27.6536	28.1724	27.8986	28.7942	28.2976	28.8082	37.8933	29.7425	43.5972	40.0975	41.4219	39.0479	46.0783	43.8642	33.0227	20.2208	38.7266	30.5758	37.5988	35.0649	42.2552	39.8812
	11											0	8.1508	18.4335	27.0906	8.632	17.4562	28.7345	37.1632	19.4894	28.4667	37.4606	46.1907	28.5996	36.9975	19.153	27.8924	9.8717	18.6981	27.9977	36.5717	18.6491	27.3279	39.3736	47.5244	30.1709	38.6172	48.0056	56.8298	39.0008	47.4283	30.1474	38.0027	20.9447	29.0955	38.5815	47.8024	29.5767	38.4009
	12												0	21.4809	18.9398	11.6794	9.3054	36.8853	36.8664	27.6402	28.3805	37.6428	38.0399	28.6262	28.8467	27.3038	27.4992	18.0225	18.5413	28.1841	28.4209	18.6665	19.1771	47.5244	39.3736	38.3217	30.4664	51.053	48.679	42.0482	39.2775	38.2982	29.8519	29.0955	20.9447	41.6289	39.6516	32.6241	30.2501
	13													0	13.7575	9.8015	18.6257	27.565	27.8413	28.3127	28.119	27.0649	27.7572	28.1667	28.0628	27.5987	28.0129	28.3052	28.468	26.9398	28.1986	28.3428	28.4974	38.2041	41.2515	43.964	46.0055	29.5721	38.3963	40.1703	43.4974	33.6183	37.6716	39.3782	42.4256	20.148	34.4693	30.7462	39.5704
	14														0	18.4586	9.6344	36.5563	28.1276	32.2036	28.2203	27.8302	19.1001	28.1984	24.1719	41.3562	28.2688	36.9623	28.1359	28.0053	14.4411	28.1849	19.5061	47.1954	39.0446	47.8549	44.3552	38.5634	29.7392	44.0612	39.6065	47.3758	34.5739	48.0353	39.8845	33.9055	20.7118	39.4033	30.5791
	15															0	8.8242	37.3665	37.6428	28.1214	28.6607	36.8664	37.5587	28.4102	28.3655	27.785	28.2114	18.5037	18.6665	27.4597	27.9397	18.5413	18.6959	48.0056	51.053	38.8029	42.1458	39.3736	48.1978	30.3688	38.7963	38.7794	41.5313	29.5767	32.6241	29.9495	39.1704	20.9447	29.7689
	16																0	46.1907	37.762	36.9456	28.5685	37.4646	28.7345	28.3926	19.5413	36.6092	28.267	27.3279	18.5015	28.1267	19.1155	18.5505	9.8717	56.8298	48.679	47.6271	39.7718	48.1978	39.3736	39.193	29.9721	47.6036	39.1573	38.4009	30.2501	38.7737	30.3462	29.7689	20.9447
	17																	0	8.4287	13.9163	22.3298	8.7261	17.4562	22.6511	31.6224	14.3873	22.6601	28.4246	37.251	22.757	31.6848	37.202	45.8808	29.4267	37.5775	39.4448	47.9325	38.0587	46.8829	48.6569	56.7502	39.6611	47.475	49.6792	57.83	47.713	57.2681	58.3112	67.1354
	18																		0	22.345	18.0293	11.6794	9.0275	24.4052	23.1937	22.816	18.6586	36.8533	37.3907	24.6533	23.2561	37.8941	37.4521	37.8554	37.5586	47.8735	47.9136	38.335	38.4542	48.9332	48.3215	48.0898	47.4561	58.1079	57.8111	47.9893	48.8394	58.5875	58.7067
	19																			0	16.8369	22.6424	31.3725	17.2248	33.8987	23.3604	26.6416	14.5083	23.3347	26.6803	29.9789	23.2857	31.9645	39.2332	47.384	35.0003	47.8022	47.8652	56.6894	48.4706	61.6643	44.667	48.1667	40.4341	48.5849	48.4607	52.9154	49.0661	57.8903
	20																				0	24.2453	22.4316	20.7001	17.0618	26.6281	26.3525	23.4492	19.3614	26.5538	26.7112	25.3282	23.551	47.5949	47.5087	48.3696	48.4971	47.7889	47.6967	49.1273	48.2778	48.6367	48.3368	49.4114	49.3252	48.267	48.9321	49.6054	49.5132
	21																					0	8.7301	18.2498	22.8963	23.1134	24.6798	37.1507	37.8941	18.5955	22.9587	37.3907	37.1547	38.1528	38.335	48.1709	48.69	37.5586	38.1568	48.1568	48.0241	48.3872	48.2325	58.4053	58.5875	47.2129	48.542	57.8111	58.4093
	22																						0	22.4441	14.1662	31.8435	23.0347	45.8808	37.0544	22.886	14.2286	37.1034	28.4246	46.8829	38.7321	56.901	49.0871	38.2509	29.4267	48.8491	39.294	57.1173	48.6296	67.1354	58.9846	47.9052	39.8119	58.5034	49.6792
	23																							0	16.6739	26.6548	26.5538	23.4367	25.1683	26.3525	26.6845	19.1409	23.2297	47.9638	47.9904	48.7937	49.2106	47.7744	47.7568	48.8146	48.1839	48.7144	48.3507	49.5443	49.5709	48.3147	48.9102	49.3549	49.3373
	24																								0	29.9789	26.6977	31.7146	22.8882	26.659	23.3604	22.9372	14.2584	56.8677	48.7169	62.0274	49.8579	48.2357	39.4115	49.3351	35.0138	52.7825	48.6504	57.9422	49.7914	48.2108	44.8837	49.3102	40.486
	25																									0	16.5438	14.0373	22.8637	16.8485	33.8987	22.8147	31.4935	39.3198	47.4706	44.3631	48.4952	47.9518	56.776	48.9348	52.2619	35.0544	47.2239	40.0977	48.2485	47.7467	62.068	48.7297	57.5539
	26																										0	22.8461	18.7321	20.7001	17.3549	24.8937	23.2207	47.6374	47.2442	48.3387	48.4202	47.9564	48.012	48.9516	48.2431	48.1358	47.2679	48.8371	48.4439	48.1609	48.9806	49.1561	49.2117
	27																											0	8.8264	22.9948	31.6522	8.7774	17.4562	49.2453	57.3961	40.0426	48.4889	57.8773	66.7015	48.8725	57.3	40.0191	47.8744	30.8164	38.9672	48.4532	57.6741	39.4484	48.2726
	28																												0	24.9202	22.8258	11.6794	8.6298	58.0717	57.9149	48.869	49.0077	58.0401	57.8751	49.0353	48.4736	48.8455	48.3932	39.6428	39.486	48.616	48.8477	39.6112	39.4462
	29																													0	17.0502	18.7952	23.1238	47.6943	47.8807	48.3888	48.8901	47.1563	47.8233	48.4729	48.1776	48.2479	48.1194	48.9424	49.1288	47.0878	48.7171	48.4044	49.0714
	30																														0	22.8748	14.196	56.6985	48.5477	52.398	48.8983	48.0665	39.2423	48.6043	44.1496	61.8169	49.015	57.5164	49.3656	48.3466	35.1529	48.8844	40.0602
	31																															0	8.6788	58.0227	58.0401	48.82	49.1329	57.9149	57.9241	48.9101	48.5226	48.7965	48.5184	39.5938	39.6112	48.4908	48.8967	39.486	39.4952
	32																																0	66.7015	58.5507	57.4988	49.6435	58.0695	49.2453	49.0647	39.8438	57.4753	49.029	48.2726	40.1218	48.6454	40.2179	39.6406	30.8164
	33																																	0	8.1508	21.8479	29.638	8.632	17.4562	30.7018	38.8807	21.948	30.4595	43.7959	51.9467	30.3581	39.8276	52.4279	61.2521
	34																																		0	29.9987	21.4872	11.6794	9.3054	33.7492	30.7299	30.0988	22.3087	51.9467	43.7959	33.4055	31.6768	55.4753	53.1013
	35																																			0	19.0447	30.4799	39.3041	19.5967	40.9746	43.7959	41.0528	21.948	30.0988	41.4632	37.7337	30.58	39.4042
	36																																				0	33.1666	30.7926	26.2614	21.9299	41.0528	43.7959	30.4595	22.3087	40.8933	40.4768	33.9881	31.6141
	37																																					0	8.8242	22.0698	30.2487	30.58	33.9881	52.4279	55.4753	21.7261	31.1956	43.7959	52.6201
	38																																						0	30.894	21.4245	39.4042	31.6141	61.2521	53.1013	30.5503	22.3714	52.6201	43.7959
	39																																							0	21.3779	41.4632	40.8933	30.3581	33.4055	43.7959	40.0664	21.7261	30.5503
	40																																								0	37.7337	40.4768	39.8276	31.6768	40.0664	43.7959	31.1956	22.3714
	41																																									0	19.0447	21.8479	29.9987	19.5967	40.9746	30.4799	39.3041
	42																																										0	29.638	21.4872	26.2614	21.9299	33.1666	30.7926
	43																																											0	8.1508	30.7018	38.8807	8.632	17.4562
	44																																												0	33.7492	30.7299	11.6794	9.3054
	45																																													0	21.3779	22.0698	30.894
	46																																														0	30.2487	21.4245
	47																																															0	8.8242
	48																																																0
	49
	50
	51
	52
	53
	54
	55
	56
	57
	58
	59
	60
	61
	62
	63
	64
	65
	66
	67
	68
	69
	70
	71
	72
	73
	74
	75
	76
	77
	78
	79
	80
	81
	82
	83
	84
	85
	86
	87
	88
	89
	90
	91
	92
	93
	94
	95
	96
	97
	98
	99
	100
	101
	102
	103
	104
	105
	106
	107
	108
	109
	110
	111
	112
	113
	114
	115
	116
	117
	118
	119
	120
	121
	122
	123
	124
	125
	126
	127
	128
	129
	130
	131
	132
	133
	134
	135
	136
	137
	138
	139
	140
	141
	142
	143
	144
	145
	146
	147
	148
	149
	150
	151
	152
	153
	154
	155
	156
	157
	158
	159
	160
	161
	162
	163
	164
	165
	166
	167
	168
	169
	170
	171
	172
	173
	174
	175
	176
	177
	178
	179
	180
	181
	182
	183
	184
	185
	186
	187
	188
	189
	190
	191
	192
	193
	194
	195
	196
	197
	198
	199
	200
	201
	202
	203
	204
	205
	206
	207
	208
	209
	210
	211
	212
	213
	214
	215
	216
	217
	218
	219
	220
	221
	222
	223
	224
	225
	226
	227
	228
	229
	230
	231
	232
	233
	234
	235
	236
	237
	238
	239
	240
	241
	242
	243
	244
	245
	246
	247
	248
	249
	250
	251
	252
	253
	254
	255
	256
	257
	258
	259
	260
	261
	262
	263
	264
	265
	266
	267
	268
	269
	270
	271
	272
	273
	274
	275
	276
	277
	278
	279
	280
	281
	282
	283
	284
	285
	286
	287
	288
	289
	290
	291
	292
	293
	294
	295
	296
	297
	298
	299
	300
	301
	302
	303
	304
	305
	306
	307
	308
	309
	310
	311
	312
	313
	314
	315
	316
	317
	318
	319
	320
	321
	322
	323
	324
	325
	326
	327
	328
	329
	330
	331
	332
	333
	334
	335
	336
	337
	338
	339
	340
	341
	342
	343
	344
	345
	346
	347
	348
	349
	350
	351
	352
	353
	354
	355
	356
	357
	358
	359
	360
	361
	362
	363
	364
	365
	366
	367
	368
	369
	370
	371
	372
	373
	374
	375
	376
	377
	378
	379
	380
	381
	382
	383
	384
	385
	386
	387
	388
	389
	390
	391
	392
	393
	394
	395
	396
	397
	398
	399
	400
	401
	402
	403
	404
	405
	406
	407
	408
	409
	410
	411
	412
	413
	414
	415
	416
	417
	418
	419
	420
	421
	422
	423
	424
	425
	426
	427
	428
	429
	430
	431
	432
	433
	434
	435
	436
	437
	438
	439
	440
	441
	442
	443
	444
	445
	446
	447
	448
	449
	450
	451
	452
	453
	454
	455
	456
	457
	458
	459
	460
	461
	462
	463
	464
	465
	466
	467
	468
	469
	470
	471
	472
	473
	474
	475
	476
	477
	478
	479
	480
	481
	482
	483
	484
	485
	486
	487
	488
	489
	490
	491
	492
	493
	494
	495
	496
	497
	498
	499
	500
	501
	502
	503
	504
	505
	506
	507
	508
	509
	510
	511
	512
	513
	514
	515
	516
	517
	518
	519
	520
	521
	522
	523
	524
	525
	526
	527
	528
	529
	530
	531
	532
	533
	534
	535
	536
	537
	538
	539
	540
	541
	542
	543
	544
	545
	546
	547
	548
	549
	550
	551
	552
	553
	554
	555
	556
	557
	558
	559
	560
	561
	562
	563
	564
	565
	566
	567
	568
	569
	570
	571
	572
	573
	574
	575
	576
	577
	578
	579
	580
	581
	582
	583
	584
	585
	586
	587
	588
	589
	590
	591
	592
	593
	594
	595
	596
	597
	598
	599
	600
	601
	602
	603
	604
	605
	606
	607
	608
	609
	610
	611
	612
	613
	614
	615
	616
	617
	618
	619
	620
	621
	622
	623
	624
	625
	626
	627
	628
	629
	630
	631
	632
	633
	634
	635
	636
	637
	638
	639
	640
	641
	642
	643
	644
	645
	646
	647
	648
	649
	650
	651
	652
	653
	654
	655
	656
	657
	658
	659
	660
	661
	662
	663
	664
	665
	666
	667
	668
	669
	670
	671
	672
	673
	674
	675
	676
	677
	678
	679
	680
	681
	682
	683
	684
	685
	686
	687
	688
	689
	690
	691
	692
	693
	694
	695
	696
	697
	698
	699
	700
	701
	702
	703
	704
	705
	706
	707
	708
	709
	710
	711
	712
	713
	714
	715
	716
	717
	718
	719
	720
	721
	722
	723
	724
	725
	726
	727
	728
	729
	730
	731
	732
	733
	734
	735
	736
	737
	738
	739
	740
	741
	742
	743
	744
	745
	746
	747
	748
	749
	750
	751
	752
	753
	754
	755
	756
	757
	758
	759
	760
	761
	762
	763
	764
	765
	766
	767
	768
	769
	770
	771
	772
	773
	774
	775
	776
	777
	778
	779
	780
	781
	782
	783
	784
	785
	786
	787
	788
	789
	790
	791
	792
	793
	794
	795
	796
	797
	798
	799
	800
	801
	802
	803
	804
	805
	806
	807
	808
	809
	810
	811
	812
	813
	814
	815
	816
	817
	818
	819
	820
	821
	822
	823
	824
	825
	826
	827
	828
	829
	830
	831
	832
	833
	834
	835
	836
	837
	838
	839
	840
	841
	842
	843
	844
	845
	846
	847
	848
	849
	850
	851
	852
	853
	854
	855
	856
	857
	858
	859
	860
	861
	862
	863
	864
	865
	866
	867
	868
	869
	870
	871
	872
	873
	874
	875
	876
	877
	878
	879
	880
	881
	882
	883
	884
	885
	886
	887
	888
	889
	890
	891
	892
	893
	894
	895
	896
	897
	898
	899
	900
	901
	902
	903
	904
	905
	906
	907
	908
	909
	910
	911
	912
	913
	914
	915
	916
	917
	918
	919
	920
	921
	922
	923
	924
	925
	926
	927
	928
	929
	930
	931
	932
	933
	934
	935
	936
	937
	938
	939
	940
	941
	942
	943
	944
	945
	946
	947
	948
	949
	950
	951
	952
	953
	954
	955
	956
	957
	958
	959
	960
	961
	962
	963
	964
	965
	966
	967
	968
	969
	970
	971
	972
	973
	974
	975
	976
	977
	978
	979
	980
	981
	982
	983
	984
	985
	986
	987
	988
	989
	990
	991
	992
	993
	994
	995
	996
	997
	998
	999
	1000
	1001
	1002
	1003
	1004
	1005
	1006
	1007
	1008
	1009
	1010
	1011
	1012
	1013
	1014
	1015
	1016
	1017
	1018
	1019
	1020
	1021
	1022
	1023
	1024
	1025
	1026
	1027
	1028
	1029
	1030
	1031
	1032
	1033
	1034
	1035
	1036
	1037
	1038
	1039
	1040
	1041
	1042
	1043
	1044
	1045
	1046
	1047
	1048
	1049
	1050
	1051
	1052
	1053
	1054
	1055
	1056
	1057
	1058
	1059
	1060
	1061
	1062
	1063
	1064
	1065
	1066
	1067
	1068
	1069
	1070
	1071
	1072
	1073
	1074
	1075
	1076
	1077
	1078
	1079
	1080
	1081
	1082
	1083
	1084
	1085
	1086
	1087
	1088
	1089
	1090
	1091
	1092
	1093
	1094
	1095
	1096
	1097
	1098
	1099
	1100
	1101
	1102
	1103
	1104
	1105
	1106
	1107
	1108
	1109
	1110
	1111
	1112
	1113
	1114
	1115
	1116
	1117
	1118
	1119
	1120
	1121
	1122
	1123
	1124
	1125
	1126
	1127
	1128
	1129
	1130
	1131
	1132
	1133
	1134
	1135
	1136
	1137
	1138
	1139
	1140
	1141
	1142
	1143
	1144
	1145
	1146
	1147
	1148
	1149
	1150
	1151
	1152
	1153
	1154
	1155
	1156
	1157
	1158
	1159
	1160
	1161
	1162
	1163
	1164
	1165
	1166
	1167
	1168
	1169
	1170
	1171
	1172
	1173
	1174
	1175
	1176
	1177
	1178
	1179
	1180
	1181
	1182
	1183
	1184
	1185
	1186
	1187
	1188
	1189
	1190
	1191
	1192
	1193
	1194
	1195
	1196
	1197
	1198
	1199
	1200
	1201
	1202
	1203
	1204
	1205
	1206
	1207
	1208
	1209
	1210
	1211
	1212
	1213
	1214
	1215
	1216
	1217
	1218
	1219
	1220
	1221
	1222
	1223
	1224
	1225
	1226
	1227
	1228
	1229
	1230
	1231
	1232
	1233
	1234
	1235
	1236
	1237
	1238
	1239
	1240
	1241
	1242
	1243
	1244
	1245
	1246
	1247
	1248
	1249
	1250
	1251
	1252
	1253
	1254
	1255
	1256
	1257
	1258
	1259
	1260
	1261
	1262
	1263
	1264
	1265
	1266
	1267
	1268
	1269
	1270
	1271
	1272
	1273
	1274
	1275
	1276
	1277
	1278
	1279
	1280
	1281
	1282
	1283
	1284
	1285
	1286
	1287
	1288
	1289
	1290
	1291
	1292
	1293
	1294
	1295
	1296
	1297
	1298
	1299
	1300
	1301
	1302
	1303
	1304
	1305
	1306
	1307
	1308
	1309
	1310
	1311
	1312
	1313
	1314
	1315
	1316
	1317
	1318
	1319
	1320
	1321
	1322
	1323
	1324
	1325
	1326
	1327
	1328
	1329
	1330
	1331
	1332
	1333
	1334
	1335
	1336
	1337
	1338
	1339
	1340
	1341
	1342
	1343
	1344
	1345
	1346
	1347
	1348
	1349
	1350
	1351
	1352
	1353
	1354
	1355
	1356
	1357
	1358
	1359
	1360
	1361
	1362
	1363
	1364
	1365
	1366
	1367
	1368
	1369
	1370
	1371
	1372
	1373
	1374
	1375
	1376
	1377
	1378
	1379
	1380
	1381
	1382
	1383
	1384
	1385
	1386
	1387
	1388
	1389
	1390
	1391
	1392
	1393
	1394
	1395
	1396
	1397
	1398
	1399
	1400
	1401
	1402
	1403
	1404
	1405
	1406
	1407
	1408
	1409
	1410
	1411
	1412
	1413
	1414
	1415
	1416
	1417
	1418
	1419
	1420
	1421
	1422
	1423
	1424
	1425
	1426
	1427
	1428
	1429
	1430
	1431
	1432
	1433
	1434
	1435
	1436
	1437
	1438
	1439
	1440
	1441
	1442
	1443
	1444
	1445
	1446
	1447
	1448
	1449
	1450
	1451
	1452
	1453
	1454
	1455
	1456
	1457
	1458
	1459
	1460
	1461
	1462
	1463
	1464
	1465
	1466
	1467
	1468
	1469
	1470
	1471
	1472
	1473
	1474
	1475
	1476
	1477
	1478
	1479
	1480
	1481
	1482
	1483
	1484
	1485
	1486
	1487
	1488
	1489
	1490
	1491
	1492
	1493
	1494
	1495
	1496
	1497
	1498
	1499
	1500
	1501
	1502
	1503
	1504
	1505
	1506
	1507
	1508
	1509
	1510
	1511
	1512
	1513
	1514
	1515
	1516
	1517
	1518
	1519
	1520
	1521
	1522
	1523
	1524
	1525
	1526
	1527
	1528
	1529
	1530
	1531
	1532
	1533
	1534
	1535
	1536
[truncated: 1,488 more columns]

## Sheet: Supplementary Figure 4
Byte frequency distribution is balanced	iteration 1	iteration 10	iteration 20	iteration 50	iteration 100
FALSE	0.8326	0.0002	0	0	0
FALSE	0.7176	0.0016	0.0003	0	0
FALSE	0.7303	0.0015	0.0002	0	0
FALSE	0.545	0.0038	0.0006	0.0001	0
FALSE	0.7579	0.0011	0.0002	0	0
FALSE	0.647	0.0025	0.0004	0.0001	0
FALSE	0.6635	0.0023	0.0004	0.0001	0
FALSE	0.8413	0.0001	0	0	0
FALSE	0.7171	0.0016	0.0003	0	0
FALSE	0.7381	0.0014	0.0002	0	0
FALSE	0.5663	0.0035	0.0006	0.0001	0
FALSE	0.4585	0.0048	0.0008	0.0001	0
FALSE	0.6764	0.0021	0.0004	0.0001	0
FALSE	0.8139	0.0004	0.0001	0	0
FALSE	0.6672	0.0023	0.0004	0.0001	0
FALSE	0.5116	0.0042	0.0007	0.0001	0
TRUE	0.7756	0.0007	0	0	0
FALSE	0.6629	0.0023	0.0004	0.0001	0
FALSE	0.4943	0.0044	0.0007	0.0001	0
FALSE	0.7874	0.0008	0.0001	0	0
FALSE	0.4815	0.0046	0.0007	0.0001	0
FALSE	0.6741	0.0022	0.0004	0.0001	0
FALSE	0.6579	0.0024	0.0004	0.0001	0
FALSE	0.4784	0.0046	0.0007	0.0001	0
FALSE	0.6832	0.0021	0.0003	0	0
FALSE	0.4694	0.0047	0.0008	0.0001	0
FALSE	0.7887	0.0008	0.0001	0	0
FALSE	0.6505	0.0025	0.0004	0.0001	0
FALSE	0.7593	0.0011	0.0002	0	0
FALSE	0.5651	0.0035	0.0006	0.0001	0
FALSE	0.7447	0.0013	0.0002	0	0
TRUE	0.7753	0.0007	0	0	0
FALSE	0.8118	0.0005	0.0001	0	0
FALSE	0.6619	0.0023	0.0004	0.0001	0
FALSE	0.7698	0.001	0.0002	0	0
FALSE	0.4689	0.0047	0.0008	0.0001	0
FALSE	0.6919	0.002	0.0003	0	0
FALSE	0.5939	0.0032	0.0005	0.0001	0
FALSE	0.6083	0.003	0.0005	0.0001	0
FALSE	0.6595	0.0024	0.0004	0.0001	0
FALSE	0.6174	0.0029	0.0005	0.0001	0
FALSE	0.5518	0.0037	0.0006	0.0001	0
FALSE	0.8017	0.0006	0.0001	0	0
FALSE	0.7769	0.0009	0.0001	0	0
FALSE	0.7894	0.0007	0.0001	0	0
FALSE	0.4615	0.0048	0.0008	0.0001	0
FALSE	0.6278	0.0027	0.0004	0.0001	0
FALSE	0.6842	0.0021	0.0003	0	0
FALSE	0.8423	0.0001	0	0	0
FALSE	0.6789	0.0021	0.0003	0	0
FALSE	0.4508	0.0049	0.0008	0.0001	0
FALSE	0.7721	0.001	0.0002	0	0
FALSE	0.7919	0.0007	0.0001	0	0
TRUE	0.7763	0.0007	0	0	0
FALSE	0.708	0.0018	0.0003	0	0
FALSE	0.8008	0.0006	0.0001	0	0
FALSE	0.4993	0.0043	0.0007	0.0001	0
FALSE	0.5285	0.004	0.0006	0.0001	0
FALSE	0.8128	0.0005	0.0001	0	0
FALSE	0.6234	0.0028	0.0005	0.0001	0
FALSE	0.6472	0.0025	0.0004	0.0001	0
FALSE	0.7541	0.0012	0.0002	0	0
FALSE	0.5275	0.004	0.0006	0.0001	0
FALSE	0.4647	0.0048	0.0008	0.0001	0
FALSE	0.5196	0.0041	0.0007	0.0001	0
FALSE	0.6477	0.0025	0.0004	0.0001	0
FALSE	0.7983	0.0006	0.0001	0	0
FALSE	0.7412	0.0014	0.0002	0	0
FALSE	0.5259	0.004	0.0007	0.0001	0
FALSE	0.7135	0.0017	0.0003	0	0
FALSE	0.7162	0.0017	0.0003	0	0
FALSE	0.6088	0.003	0.0005	0.0001	0
FALSE	0.5914	0.0032	0.0005	0.0001	0
FALSE	0.7501	0.0012	0.0002	0	0
FALSE	0.6038	0.003	0.0005	0.0001	0
FALSE	0.6823	0.0021	0.0003	0	0
FALSE	0.7434	0.0013	0.0002	0	0
FALSE	0.6002	0.0031	0.0005	0.0001	0
FALSE	0.5982	0.0031	0.0005	0.0001	0
FALSE	0.7531	0.0012	0.0002	0	0
FALSE	0.5956	0.0031	0.0005	0.0001	0
FALSE	0.5579	0.0036	0.0006	0.0001	0
FALSE	0.7114	0.0017	0.0003	0	0
FALSE	0.5011	0.0043	0.0007	0.0001	0
FALSE	0.7	0.0019	0.0003	0	0
FALSE	0.4895	0.0045	0.0007	0.0001	0
FALSE	0.8103	0.0005	0.0001	0	0
FALSE	0.6848	0.002	0.0003	0	0
FALSE	0.7034	0.0018	0.0003	0	0
FALSE	0.775	0.0009	0.0002	0	0
FALSE	0.5263	0.004	0.0007	0.0001	0
FALSE	0.8216	0.0004	0.0001	0	0
FALSE	0.6874	0.002	0.0003	0	0
FALSE	0.551	0.0037	0.0006	0.0001	0
FALSE	0.5386	0.0039	0.0006	0.0001	0
FALSE	0.654	0.0024	0.0004	0.0001	0
FALSE	0.6478	0.0025	0.0004	0.0001	0
FALSE	0.6622	0.0023	0.0004	0.0001	0
FALSE	0.7888	0.0008	0.0001	0	0
FALSE	0.5674	0.0035	0.0006	0.0001	0
FALSE	0.6801	0.0021	0.0003	0	0
FALSE	0.608	0.003	0.0005	0.0001	0
FALSE	0.6097	0.003	0.0005	0.0001	0
FALSE	0.6908	0.002	0.0003	0	0
FALSE	0.7858	0.0008	0.0001	0	0
FALSE	0.5135	0.0042	0.0007	0.0001	0
FALSE	0.5859	0.0033	0.0005	0.0001	0
TRUE	0.7764	0.0007	0	0	0
FALSE	0.6159	0.0029	0.0005	0.0001	0
FALSE	0.5277	0.004	0.0006	0.0001	0
FALSE	0.4508	0.0049	0.0008	0.0001	0
FALSE	0.6273	0.0028	0.0004	0.0001	0
FALSE	0.8009	0.0006	0.0001	0	0
FALSE	0.8231	0.0003	0.0001	0	0
FALSE	0.5036	0.0043	0.0007	0.0001	0
TRUE	0.7759	0.0007	0	0	0
FALSE	0.6631	0.0023	0.0004	0.0001	0
FALSE	0.781	0.0009	0.0001	0	0
FALSE	0.6828	0.0021	0.0003	0	0
FALSE	0.8458	0.0001	0	0	0
FALSE	0.4773	0.0046	0.0007	0.0001	0
FALSE	0.6567	0.0024	0.0004	0.0001	0
FALSE	0.7646	0.0011	0.0002	0	0
FALSE	0.4508	0.0049	0.0008	0.0001	0
FALSE	0.6534	0.0024	0.0004	0.0001	0
FALSE	0.7878	0.0008	0.0001	0	0
FALSE	0.4882	0.0045	0.0007	0.0001	0
FALSE	0.8393	0.0001	0	0	0
FALSE	0.7318	0.0015	0.0002	0	0
FALSE	0.7799	0.0009	0.0001	0	0
FALSE	0.6742	0.0022	0.0004	0.0001	0
FALSE	0.4922	0.0044	0.0007	0.0001	0
FALSE	0.4802	0.0046	0.0007	0.0001	0
FALSE	0.7903	0.0007	0.0001	0	0
FALSE	0.8389	0.0001	0	0	0
FALSE	0.7706	0.001	0.0002	0	0
FALSE	0.6373	0.0026	0.0004	0.0001	0
FALSE	0.6837	0.0021	0.0003	0	0
FALSE	0.4586	0.0048	0.0008	0.0001	0
FALSE	0.8444	0.0001	0	0	0
FALSE	0.6802	0.0021	0.0003	0	0
FALSE	0.7969	0.0007	0.0001	0	0
FALSE	0.7659	0.001	0.0002	0	0
FALSE	0.8044	0.0006	0.0001	0	0
FALSE	0.7992	0.0006	0.0001	0	0
FALSE	0.6112	0.003	0.0005	0.0001	0
FALSE	0.6213	0.0028	0.0005	0.0001	0
FALSE	0.6931	0.0019	0.0003	0	0
FALSE	0.6427	0.0026	0.0004	0.0001	0
FALSE	0.7728	0.001	0.0002	0	0
FALSE	0.5417	0.0038	0.0006	0.0001	0
FALSE	0.5908	0.0032	0.0005	0.0001	0
FALSE	0.6716	0.0022	0.0004	0.0001	0
FALSE	0.5239	0.004	0.0007	0.0001	0
FALSE	0.4499	0.0049	0.0008	0.0001	0
FALSE	0.5829	0.0033	0.0005	0.0001	0
FALSE	0.5374	0.0039	0.0006	0.0001	0
FALSE	0.822	0.0003	0.0001	0	0
FALSE	0.5954	0.0032	0.0005	0.0001	0
FALSE	0.6557	0.0024	0.0004	0.0001	0
FALSE	0.7957	0.0007	0.0001	0	0
FALSE	0.75	0.0012	0.0002	0	0
FALSE	0.7394	0.0014	0.0002	0	0
FALSE	0.5142	0.0042	0.0007	0.0001	0
FALSE	0.8401	0.0001	0	0	0
FALSE	0.4915	0.0044	0.0007	0.0001	0
FALSE	0.5228	0.004	0.0007	0.0001	0
FALSE	0.5591	0.0036	0.0006	0.0001	0
FALSE	0.5786	0.0034	0.0005	0.0001	0
FALSE	0.6111	0.003	0.0005	0.0001	0
FALSE	0.5533	0.0037	0.0006	0.0001	0
FALSE	0.6807	0.0021	0.0003	0	0
FALSE	0.6247	0.0028	0.0005	0.0001	0
FALSE	0.8209	0.0004	0.0001	0	0
FALSE	0.7102	0.0017	0.0003	0	0
FALSE	0.7583	0.0011	0.0002	0	0
FALSE	0.7826	0.0008	0.0001	0	0
FALSE	0.7579	0.0011	0.0002	0	0
FALSE	0.7518	0.0012	0.0002	0	0
FALSE	0.5502	0.0037	0.0006	0.0001	0
FALSE	0.7696	0.001	0.0002	0	0
FALSE	0.7697	0.001	0.0002	0	0
FALSE	0.6041	0.003	0.0005	0.0001	0
FALSE	0.7923	0.0007	0.0001	0	0
FALSE	0.6025	0.0031	0.0005	0.0001	0
FALSE	0.4911	0.0044	0.0007	0.0001	0
FALSE	0.8179	0.0004	0.0001	0	0
FALSE	0.6687	0.0022	0.0004	0.0001	0
FALSE	0.5232	0.004	0.0007	0.0001	0
FALSE	0.8255	0.0003	0.0001	0	0
FALSE	0.7187	0.0016	0.0003	0	0
FALSE	0.562	0.0036	0.0006	0.0001	0
FALSE	0.793	0.0007	0.0001	0	0
FALSE	0.7428	0.0013	0.0002	0	0
FALSE	0.5722	0.0034	0.0006	0.0001	0
FALSE	0.8443	0.0001	0	0	0
FALSE	0.643	0.0026	0.0004	0.0001	0
FALSE	0.6551	0.0024	0.0004	0.0001	0
FALSE	0.4493	0.005	0.0008	0.0001	0
FALSE	0.6315	0.0027	0.0004	0.0001	0
FALSE	0.7298	0.0015	0.0002	0	0
FALSE	0.599	0.0031	0.0005	0.0001	0
FALSE	0.4477	0.005	0.0008	0.0001	0
FALSE	0.7566	0.0012	0.0002	0	0
FALSE	0.7414	0.0013	0.0002	0	0
FALSE	0.5008	0.0043	0.0007	0.0001	0
FALSE	0.677	0.0021	0.0003	0	0
FALSE	0.6559	0.0024	0.0004	0.0001	0
FALSE	0.7584	0.0011	0.0002	0	0
FALSE	0.5241	0.004	0.0007	0.0001	0
FALSE	0.7243	0.0016	0.0003	0	0
FALSE	0.6468	0.0025	0.0004	0.0001	0
FALSE	0.6338	0.0027	0.0004	0.0001	0
FALSE	0.7284	0.0015	0.0002	0	0
FALSE	0.5347	0.0039	0.0006	0.0001	0
FALSE	0.8043	0.0006	0.0001	0	0
FALSE	0.6984	0.0019	0.0003	0	0
FALSE	0.6204	0.0028	0.0005	0.0001	0
FALSE	0.7593	0.0011	0.0002	0	0
FALSE	0.7577	0.0011	0.0002	0	0
FALSE	0.7869	0.0008	0.0001	0	0
FALSE	0.4522	0.0049	0.0008	0.0001	0
FALSE	0.7997	0.0006	0.0001	0	0
FALSE	0.7099	0.0017	0.0003	0	0
FALSE	0.5834	0.0033	0.0005	0.0001	0
FALSE	0.4953	0.0044	0.0007	0.0001	0
FALSE	0.793	0.0007	0.0001	0	0
FALSE	0.4593	0.0048	0.0008	0.0001	0
FALSE	0.4477	0.005	0.0008	0.0001	0
FALSE	0.5973	0.0031	0.0005	0.0001	0
FALSE	0.765	0.0011	0.0002	0	0
FALSE	0.5324	0.0039	0.0006	0.0001	0
FALSE	0.8385	0.0001	0	0	0
FALSE	0.7148	0.0017	0.0003	0	0
FALSE	0.5758	0.0034	0.0006	0.0001	0
FALSE	0.7335	0.0014	0.0002	0	0
FALSE	0.8033	0.0006	0.0001	0	0
FALSE	0.451	0.0049	0.0008	0.0001	0
FALSE	0.7668	0.001	0.0002	0	0
FALSE	0.5102	0.0042	0.0007	0.0001	0
FALSE	0.5705	0.0035	0.0006	0.0001	0
FALSE	0.5115	0.0042	0.0007	0.0001	0
FALSE	0.7143	0.0017	0.0003	0	0
FALSE	0.7636	0.0011	0.0002	0	0
FALSE	0.8076	0.0005	0.0001	0	0
FALSE	0.495	0.0044	0.0007	0.0001	0
FALSE	0.7008	0.0019	0.0003	0	0
FALSE	0.5292	0.004	0.0006	0.0001	0
FALSE	0.7711	0.001	0.0002	0	0
FALSE	0.51	0.0042	0.0007	0.0001	0
FALSE	0.791	0.0007	0.0001	0	0
FALSE	0.6405	0.0026	0.0004	0.0001	0
FALSE	0.8046	0.0006	0.0001	0	0
FALSE	0.4626	0.0048	0.0008	0.0001	0
FALSE	0.4923	0.0044	0.0007	0.0001	0
FALSE	0.6526	0.0024	0.0004	0.0001	0
FALSE	0.6704	0.0022	0.0004	0.0001	0
FALSE	0.6367	0.0026	0.0004	0.0001	0
FALSE	0.5947	0.0032	0.0005	0.0001	0
FALSE	0.537	0.0039	0.0006	0.0001	0
FALSE	0.5881	0.0032	0.0005	0.0001	0
FALSE	0.7127	0.0017	0.0003	0	0
FALSE	0.6328	0.0027	0.0004	0.0001	0
FALSE	0.5977	0.0031	0.0005	0.0001	0
FALSE	0.4872	0.0045	0.0007	0.0001	0
FALSE	0.8119	0.0005	0.0001	0	0
FALSE	0.7749	0.0009	0.0002	0	0
FALSE	0.6348	0.0027	0.0004	0.0001	0
FALSE	0.6835	0.0021	0.0003	0	0
FALSE	0.5172	0.0041	0.0007	0.0001	0
FALSE	0.5473	0.0037	0.0006	0.0001	0
FALSE	0.7944	0.0007	0.0001	0	0
FALSE	0.4565	0.0049	0.0008	0.0001	0
FALSE	0.4786	0.0046	0.0007	0.0001	0
FALSE	0.523	0.004	0.0007	0.0001	0
FALSE	0.6625	0.0023	0.0004	0.0001	0
FALSE	0.5971	0.0031	0.0005	0.0001	0
FALSE	0.6673	0.0023	0.0004	0.0001	0
FALSE	0.6476	0.0025	0.0004	0.0001	0
FALSE	0.6119	0.0029	0.0005	0.0001	0
FALSE	0.6986	0.0019	0.0003	0	0
FALSE	0.7039	0.0018	0.0003	0	0
FALSE	0.8202	0.0004	0.0001	0	0
FALSE	0.6002	0.0031	0.0005	0.0001	0
FALSE	0.7483	0.0013	0.0002	0	0
FALSE	0.8233	0.0003	0.0001	0	0
FALSE	0.4779	0.0046	0.0007	0.0001	0
FALSE	0.457	0.0049	0.0008	0.0001	0
FALSE	0.7626	0.0011	0.0002	0	0
FALSE	0.5146	0.0042	0.0007	0.0001	0
FALSE	0.5628	0.0036	0.0006	0.0001	0
FALSE	0.6552	0.0024	0.0004	0.0001	0
FALSE	0.7041	0.0018	0.0003	0	0
FALSE	0.4558	0.0049	0.0008	0.0001	0
FALSE	0.7229	0.0016	0.0003	0	0
TRUE	0.7753	0.0007	0	0	0
FALSE	0.6189	0.0029	0.0005	0.0001	0
FALSE	0.5675	0.0035	0.0006	0.0001	0
FALSE	0.8086	0.0005	0.0001	0	0
FALSE	0.8193	0.0004	0.0001	0	0
FALSE	0.8085	0.0005	0.0001	0	0
FALSE	0.6737	0.0022	0.0004	0.0001	0
FALSE	0.7486	0.0013	0.0002	0	0
FALSE	0.7305	0.0015	0.0002	0	0
FALSE	0.5356	0.0039	0.0006	0.0001	0
FALSE	0.6802	0.0021	0.0003	0	0
FALSE	0.5481	0.0037	0.0006	0.0001	0
FALSE	0.7406	0.0014	0.0002	0	0
FALSE	0.49	0.0045	0.0007	0.0001	0
FALSE	0.5471	0.0037	0.0006	0.0001	0
FALSE	0.6476	0.0025	0.0004	0.0001	0
FALSE	0.701	0.0018	0.0003	0	0
FALSE	0.8048	0.0006	0.0001	0	0
FALSE	0.8013	0.0006	0.0001	0	0
FALSE	0.7163	0.0017	0.0003	0	0
FALSE	0.7898	0.0007	0.0001	0	0
TRUE	0.7766	0.0007	0	0	0
FALSE	0.6001	0.0031	0.0005	0.0001	0
FALSE	0.7737	0.0009	0.0002	0	0
FALSE	0.4621	0.0048	0.0008	0.0001	0
FALSE	0.6293	0.0027	0.0004	0.0001	0
FALSE	0.7983	0.0006	0.0001	0	0
FALSE	0.7625	0.0011	0.0002	0	0
FALSE	0.8226	0.0003	0.0001	0	0
FALSE	0.7452	0.0013	0.0002	0	0
FALSE	0.7176	0.0016	0.0003	0	0
FALSE	0.7811	0.0009	0.0001	0	0
FALSE	0.4606	0.0048	0.0008	0.0001	0
FALSE	0.7453	0.0013	0.0002	0	0
FALSE	0.7589	0.0011	0.0002	0	0
FALSE	0.4876	0.0045	0.0007	0.0001	0
FALSE	0.6378	0.0026	0.0004	0.0001	0
FALSE	0.8436	0.0001	0	0	0
FALSE	0.6218	0.0028	0.0005	0.0001	0
FALSE	0.5559	0.0036	0.0006	0.0001	0
FALSE	0.8196	0.0004	0.0001	0	0
FALSE	0.4989	0.0043	0.0007	0.0001	0
FALSE	0.6857	0.002	0.0003	0	0
FALSE	0.7205	0.0016	0.0003	0	0
FALSE	0.5951	0.0032	0.0005	0.0001	0
FALSE	0.7468	0.0013	0.0002	0	0
FALSE	0.7077	0.0018	0.0003	0	0
FALSE	0.5335	0.0039	0.0006	0.0001	0
FALSE	0.8392	0.0001	0	0	0
FALSE	0.7951	0.0007	0.0001	0	0
FALSE	0.6519	0.0024	0.0004	0.0001	0
FALSE	0.614	0.0029	0.0005	0.0001	0
FALSE	0.475	0.0046	0.0008	0.0001	0
FALSE	0.6098	0.003	0.0005	0.0001	0
FALSE	0.7426	0.0013	0.0002	0	0
FALSE	0.7096	0.0017	0.0003	0	0
FALSE	0.8115	0.0005	0.0001	0	0
FALSE	0.4532	0.0049	0.0008	0.0001	0
FALSE	0.8161	0.0004	0.0001	0	0
FALSE	0.5606	0.0036	0.0006	0.0001	0
FALSE	0.718	0.0016	0.0003	0	0
FALSE	0.4531	0.0049	0.0008	0.0001	0
FALSE	0.4741	0.0046	0.0008	0.0001	0
FALSE	0.4677	0.0047	0.0008	0.0001	0
FALSE	0.4981	0.0044	0.0007	0.0001	0
FALSE	0.6492	0.0025	0.0004	0.0001	0
FALSE	0.527	0.004	0.0006	0.0001	0
FALSE	0.4496	0.0049	0.0008	0.0001	0
FALSE	0.5683	0.0035	0.0006	0.0001	0
FALSE	0.6052	0.003	0.0005	0.0001	0
FALSE	0.7086	0.0018	0.0003	0	0
FALSE	0.6512	0.0025	0.0004	0.0001	0
FALSE	0.6189	0.0029	0.0005	0.0001	0
FALSE	0.7902	0.0007	0.0001	0	0
FALSE	0.677	0.0021	0.0003	0	0
FALSE	0.8152	0.0004	0.0001	0	0
FALSE	0.7704	0.001	0.0002	0	0
FALSE	0.7556	0.0012	0.0002	0	0
FALSE	0.8416	0.0001	0	0	0
FALSE	0.4819	0.0046	0.0007	0.0001	0
FALSE	0.8272	0.0003	0	0	0
FALSE	0.6483	0.0025	0.0004	0.0001	0
FALSE	0.7705	0.001	0.0002	0	0
FALSE	0.5064	0.0042	0.0007	0.0001	0
FALSE	0.7088	0.0017	0.0003	0	0
FALSE	0.4883	0.0045	0.0007	0.0001	0
FALSE	0.5573	0.0036	0.0006	0.0001	0
TRUE	0.7756	0.0007	0	0	0
FALSE	0.7395	0.0014	0.0002	0	0
FALSE	0.5311	0.0039	0.0006	0.0001	0
FALSE	0.4641	0.0048	0.0008	0.0001	0
FALSE	0.6224	0.0028	0.0005	0.0001	0
FALSE	0.7639	0.0011	0.0002	0	0
FALSE	0.6255	0.0028	0.0005	0.0001	0
FALSE	0.5102	0.0042	0.0007	0.0001	0
FALSE	0.8407	0.0001	0	0	0
FALSE	0.6282	0.0027	0.0004	0.0001	0
FALSE	0.6408	0.0026	0.0004	0.0001	0
FALSE	0.5581	0.0036	0.0006	0.0001	0
FALSE	0.7627	0.0011	0.0002	0	0
FALSE	0.5579	0.0036	0.0006	0.0001	0
FALSE	0.7881	0.0008	0.0001	0	0
FALSE	0.5026	0.0043	0.0007	0.0001	0
FALSE	0.8021	0.0006	0.0001	0	0
FALSE	0.8268	0.0003	0	0	0
FALSE	0.8294	0.0003	0	0	0
FALSE	0.5926	0.0032	0.0005	0.0001	0
FALSE	0.7832	0.0008	0.0001	0	0
FALSE	0.7538	0.0012	0.0002	0	0
FALSE	0.6622	0.0023	0.0004	0.0001	0
FALSE	0.6149	0.0029	0.0005	0.0001	0
FALSE	0.4947	0.0044	0.0007	0.0001	0
FALSE	0.6169	0.0029	0.0005	0.0001	0
FALSE	0.6713	0.0022	0.0004	0.0001	0
FALSE	0.6235	0.0028	0.0005	0.0001	0
FALSE	0.7289	0.0015	0.0002	0	0
FALSE	0.7583	0.0011	0.0002	0	0
FALSE	0.6563	0.0024	0.0004	0.0001	0
FALSE	0.5746	0.0034	0.0006	0.0001	0
FALSE	0.6981	0.0019	0.0003	0	0
TRUE	0.7759	0.0007	0	0	0
FALSE	0.7469	0.0013	0.0002	0	0
FALSE	0.485	0.0045	0.0007	0.0001	0
FALSE	0.6134	0.0029	0.0005	0.0001	0
FALSE	0.7821	0.0008	0.0001	0	0
FALSE	0.6213	0.0028	0.0005	0.0001	0
FALSE	0.5173	0.0041	0.0007	0.0001	0
FALSE	0.5937	0.0032	0.0005	0.0001	0
FALSE	0.7476	0.0013	0.0002	0	0
FALSE	0.5087	0.0042	0.0007	0.0001	0
FALSE	0.7128	0.0017	0.0003	0	0
FALSE	0.6697	0.0022	0.0004	0.0001	0
FALSE	0.653	0.0024	0.0004	0.0001	0
FALSE	0.6071	0.003	0.0005	0.0001	0
FALSE	0.5356	0.0039	0.0006	0.0001	0
FALSE	0.6961	0.0019	0.0003	0	0
FALSE	0.7603	0.0011	0.0002	0	0
FALSE	0.4664	0.0047	0.0008	0.0001	0
FALSE	0.7118	0.0017	0.0003	0	0
FALSE	0.4923	0.0044	0.0007	0.0001	0
FALSE	0.6114	0.003	0.0005	0.0001	0
FALSE	0.6448	0.0025	0.0004	0.0001	0
FALSE	0.8002	0.0006	0.0001	0	0
TRUE	0.7762	0.0007	0	0	0
FALSE	0.6945	0.0019	0.0003	0	0
TRUE	0.7754	0.0007	0	0	0
FALSE	0.7685	0.001	0.0002	0	0
FALSE	0.846	0.0001	0	0	0
FALSE	0.7922	0.0007	0.0001	0	0
FALSE	0.7427	0.0013	0.0002	0	0
TRUE	0.776	0.0007	0	0	0
FALSE	0.5547	0.0037	0.0006	0.0001	0
FALSE	0.7046	0.0018	0.0003	0	0
FALSE	0.6813	0.0021	0.0003	0	0
FALSE	0.6719	0.0022	0.0004	0.0001	0
FALSE	0.6677	0.0023	0.0004	0.0001	0
FALSE	0.8411	0.0001	0	0	0
FALSE	0.8398	0.0001	0	0	0
FALSE	0.6211	0.0028	0.0005	0.0001	0
FALSE	0.4897	0.0045	0.0007	0.0001	0
FALSE	0.5027	0.0043	0.0007	0.0001	0
FALSE	0.729	0.0015	0.0002	0	0
FALSE	0.4505	0.0049	0.0008	0.0001	0
FALSE	0.6857	0.002	0.0003	0	0
FALSE	0.6134	0.0029	0.0005	0.0001	0
FALSE	0.4721	0.0047	0.0008	0.0001	0
FALSE	0.8178	0.0004	0.0001	0	0
FALSE	0.5356	0.0039	0.0006	0.0001	0
FALSE	0.5495	0.0037	0.0006	0.0001	0
FALSE	0.5682	0.0035	0.0006	0.0001	0
FALSE	0.5153	0.0041	0.0007	0.0001	0
FALSE	0.5135	0.0042	0.0007	0.0001	0
FALSE	0.742	0.0013	0.0002	0	0
FALSE	0.8441	0.0001	0	0	0
FALSE	0.4755	0.0046	0.0008	0.0001	0
FALSE	0.6243	0.0028	0.0005	0.0001	0
FALSE	0.4718	0.0047	0.0008	0.0001	0
FALSE	0.7863	0.0008	0.0001	0	0
FALSE	0.557	0.0036	0.0006	0.0001	0
FALSE	0.5757	0.0034	0.0006	0.0001	0
FALSE	0.5564	0.0036	0.0006	0.0001	0
TRUE	0.7761	0.0007	0	0	0
FALSE	0.6821	0.0021	0.0003	0	0
FALSE	0.6602	0.0023	0.0004	0.0001	0
FALSE	0.5372	0.0039	0.0006	0.0001	0
FALSE	0.8053	0.0006	0.0001	0	0
FALSE	0.7636	0.0011	0.0002	0	0
FALSE	0.454	0.0049	0.0008	0.0001	0
FALSE	0.5061	0.0043	0.0007	0.0001	0
FALSE	0.7961	0.0007	0.0001	0	0
FALSE	0.8129	0.0005	0.0001	0	0
FALSE	0.756	0.0012	0.0002	0	0
FALSE	0.6391	0.0026	0.0004	0.0001	0
FALSE	0.5666	0.0035	0.0006	0.0001	0
FALSE	0.7192	0.0016	0.0003	0	0
FALSE	0.579	0.0034	0.0005	0.0001	0
FALSE	0.677	0.0021	0.0003	0	0
FALSE	0.5238	0.004	0.0007	0.0001	0
FALSE	0.5041	0.0043	0.0007	0.0001	0
FALSE	0.7887	0.0008	0.0001	0	0
FALSE	0.5472	0.0037	0.0006	0.0001	0
FALSE	0.4947	0.0044	0.0007	0.0001	0
FALSE	0.5753	0.0034	0.0006	0.0001	0
FALSE	0.7952	0.0007	0.0001	0	0
FALSE	0.6533	0.0024	0.0004	0.0001	0
FALSE	0.7923	0.0007	0.0001	0	0
FALSE	0.5293	0.004	0.0006	0.0001	0
FALSE	0.8427	0.0001	0	0	0
FALSE	0.5954	0.0032	0.0005	0.0001	0
FALSE	0.7495	0.0012	0.0002	0	0
FALSE	0.6178	0.0029	0.0005	0.0001	0
FALSE	0.6654	0.0023	0.0004	0.0001	0
FALSE	0.468	0.0047	0.0008	0.0001	0
FALSE	0.474	0.0046	0.0008	0.0001	0
FALSE	0.5825	0.0033	0.0005	0.0001	0
TRUE	0.7752	0.0007	0	0	0
FALSE	0.7473	0.0013	0.0002	0	0
FALSE	0.7624	0.0011	0.0002	0	0
FALSE	0.6823	0.0021	0.0003	0	0
FALSE	0.4869	0.0045	0.0007	0.0001	0
FALSE	0.8138	0.0004	0.0001	0	0
FALSE	0.7896	0.0007	0.0001	0	0
FALSE	0.4624	0.0048	0.0008	0.0001	0
FALSE	0.4779	0.0046	0.0007	0.0001	0
FALSE	0.804	0.0006	0.0001	0	0
FALSE	0.6973	0.0019	0.0003	0	0
FALSE	0.5555	0.0036	0.0006	0.0001	0
FALSE	0.5194	0.0041	0.0007	0.0001	0
FALSE	0.6423	0.0026	0.0004	0.0001	0
FALSE	0.8408	0.0001	0	0	0
FALSE	0.4618	0.0048	0.0008	0.0001	0
FALSE	0.8416	0.0001	0	0	0
FALSE	0.7248	0.0016	0.0003	0	0
FALSE	0.5338	0.0039	0.0006	0.0001	0
FALSE	0.4924	0.0044	0.0007	0.0001	0
FALSE	0.7622	0.0011	0.0002	0	0
FALSE	0.731	0.0015	0.0002	0	0
FALSE	0.7354	0.0014	0.0002	0	0
FALSE	0.4667	0.0047	0.0008	0.0001	0
FALSE	0.7943	0.0007	0.0001	0	0
FALSE	0.6999	0.0019	0.0003	0	0
FALSE	0.758	0.0011	0.0002	0	0
FALSE	0.7838	0.0008	0.0001	0	0
FALSE	0.72	0.0016	0.0003	0	0
FALSE	0.5767	0.0034	0.0006	0.0001	0
FALSE	0.822	0.0003	0.0001	0	0
FALSE	0.8434	0.0001	0	0	0
FALSE	0.5392	0.0038	0.0006	0.0001	0
FALSE	0.6325	0.0027	0.0004	0.0001	0
FALSE	0.7692	0.001	0.0002	0	0
FALSE	0.5896	0.0032	0.0005	0.0001	0
FALSE	0.7763	0.0009	0.0001	0	0
FALSE	0.7036	0.0018	0.0003	0	0
FALSE	0.4962	0.0044	0.0007	0.0001	0
FALSE	0.6999	0.0019	0.0003	0	0
FALSE	0.6216	0.0028	0.0005	0.0001	0
FALSE	0.5586	0.0036	0.0006	0.0001	0
FALSE	0.5274	0.004	0.0006	0.0001	0
FALSE	0.6707	0.0022	0.0004	0.0001	0
FALSE	0.8254	0.0003	0.0001	0	0
FALSE	0.7521	0.0012	0.0002	0	0
FALSE	0.654	0.0024	0.0004	0.0001	0
FALSE	0.6009	0.0031	0.0005	0.0001	0
FALSE	0.4965	0.0044	0.0007	0.0001	0
FALSE	0.5519	0.0037	0.0006	0.0001	0
FALSE	0.6195	0.0029	0.0005	0.0001	0
FALSE	0.5523	0.0037	0.0006	0.0001	0
FALSE	0.7445	0.0013	0.0002	0	0
FALSE	0.5331	0.0039	0.0006	0.0001	0
FALSE	0.8375	0.0002	0	0	0
FALSE	0.8139	0.0004	0.0001	0	0
FALSE	0.4944	0.0044	0.0007	0.0001	0
FALSE	0.8363	0.0002	0	0	0
FALSE	0.6529	0.0024	0.0004	0.0001	0
FALSE	0.5997	0.0031	0.0005	0.0001	0
FALSE	0.7632	0.0011	0.0002	0	0
FALSE	0.5618	0.0036	0.0006	0.0001	0
FALSE	0.8251	0.0003	0.0001	0	0
FALSE	0.4747	0.0046	0.0008	0.0001	0
TRUE	0.776	0.0007	0	0	0
FALSE	0.5553	0.0036	0.0006	0.0001	0
FALSE	0.4513	0.0049	0.0008	0.0001	0
FALSE	0.6591	0.0024	0.0004	0.0001	0
FALSE	0.6508	0.0025	0.0004	0.0001	0
FALSE	0.7813	0.0008	0.0001	0	0
FALSE	0.6013	0.0031	0.0005	0.0001	0
FALSE	0.5187	0.0041	0.0007	0.0001	0
FALSE	0.4756	0.0046	0.0008	0.0001	0
FALSE	0.7426	0.0013	0.0002	0	0
FALSE	0.7975	0.0007	0.0001	0	0
FALSE	0.5896	0.0032	0.0005	0.0001	0
FALSE	0.8091	0.0005	0.0001	0	0
FALSE	0.5789	0.0034	0.0005	0.0001	0
FALSE	0.5317	0.0039	0.0006	0.0001	0
FALSE	0.6074	0.003	0.0005	0.0001	0
FALSE	0.7728	0.001	0.0002	0	0
FALSE	0.4767	0.0046	0.0007	0.0001	0
FALSE	0.6025	0.0031	0.0005	0.0001	0
FALSE	0.7067	0.0018	0.0003	0	0
FALSE	0.7119	0.0017	0.0003	0	0
FALSE	0.7969	0.0007	0.0001	0	0
FALSE	0.6109	0.003	0.0005	0.0001	0
FALSE	0.4741	0.0046	0.0008	0.0001	0
FALSE	0.5733	0.0034	0.0006	0.0001	0
FALSE	0.6463	0.0025	0.0004	0.0001	0
FALSE	0.5019	0.0043	0.0007	0.0001	0
FALSE	0.6116	0.003	0.0005	0.0001	0
FALSE	0.5369	0.0039	0.0006	0.0001	0
FALSE	0.7344	0.0014	0.0002	0	0
FALSE	0.754	0.0012	0.0002	0	0
FALSE	0.7987	0.0006	0.0001	0	0
FALSE	0.5536	0.0037	0.0006	0.0001	0
FALSE	0.6907	0.002	0.0003	0	0
FALSE	0.8159	0.0004	0.0001	0	0
FALSE	0.5475	0.0037	0.0006	0.0001	0
FALSE	0.5518	0.0037	0.0006	0.0001	0
FALSE	0.5899	0.0032	0.0005	0.0001	0
FALSE	0.7782	0.0009	0.0001	0	0
FALSE	0.8275	0.0003	0	0	0
FALSE	0.4909	0.0044	0.0007	0.0001	0
FALSE	0.6531	0.0024	0.0004	0.0001	0
FALSE	0.5916	0.0032	0.0005	0.0001	0
FALSE	0.8375	0.0002	0	0	0
FALSE	0.8454	0.0001	0	0	0
FALSE	0.8131	0.0005	0.0001	0	0
FALSE	0.7935	0.0007	0.0001	0	0
FALSE	0.7491	0.0013	0.0002	0	0
FALSE	0.5699	0.0035	0.0006	0.0001	0
FALSE	0.5102	0.0042	0.0007	0.0001	0
FALSE	0.7194	0.0016	0.0003	0	0
FALSE	0.7007	0.0019	0.0003	0	0
FALSE	0.4749	0.0046	0.0008	0.0001	0
FALSE	0.464	0.0048	0.0008	0.0001	0
FALSE	0.7394	0.0014	0.0002	0	0
FALSE	0.6451	0.0025	0.0004	0.0001	0
FALSE	0.8334	0.0002	0	0	0
FALSE	0.7544	0.0012	0.0002	0	0
FALSE	0.7951	0.0007	0.0001	0	0
FALSE	0.5916	0.0032	0.0005	0.0001	0
FALSE	0.7593	0.0011	0.0002	0	0
FALSE	0.6391	0.0026	0.0004	0.0001	0
FALSE	0.7043	0.0018	0.0003	0	0
FALSE	0.7679	0.001	0.0002	0	0
FALSE	0.8125	0.0005	0.0001	0	0
FALSE	0.7166	0.0017	0.0003	0	0
FALSE	0.6515	0.0025	0.0004	0.0001	0
FALSE	0.569	0.0035	0.0006	0.0001	0
FALSE	0.5392	0.0038	0.0006	0.0001	0
FALSE	0.5149	0.0041	0.0007	0.0001	0
FALSE	0.6021	0.0031	0.0005	0.0001	0
FALSE	0.6559	0.0024	0.0004	0.0001	0
FALSE	0.638	0.0026	0.0004	0.0001	0
FALSE	0.8211	0.0004	0.0001	0	0
FALSE	0.8299	0.0002	0	0	0
FALSE	0.5321	0.0039	0.0006	0.0001	0
FALSE	0.7972	0.0007	0.0001	0	0
FALSE	0.665	0.0023	0.0004	0.0001	0
FALSE	0.8391	0.0001	0	0	0
FALSE	0.764	0.0011	0.0002	0	0
FALSE	0.6033	0.0031	0.0005	0.0001	0
FALSE	0.546	0.0038	0.0006	0.0001	0
FALSE	0.4735	0.0047	0.0008	0.0001	0
FALSE	0.5193	0.0041	0.0007	0.0001	0
FALSE	0.8068	0.0005	0.0001	0	0
FALSE	0.4512	0.0049	0.0008	0.0001	0
FALSE	0.6804	0.0021	0.0003	0	0
FALSE	0.7618	0.0011	0.0002	0	0
FALSE	0.7137	0.0017	0.0003	0	0
FALSE	0.5925	0.0032	0.0005	0.0001	0
FALSE	0.8365	0.0002	0	0	0
FALSE	0.4942	0.0044	0.0007	0.0001	0
FALSE	0.8028	0.0006	0.0001	0	0
FALSE	0.825	0.0003	0.0001	0	0
FALSE	0.7139	0.0017	0.0003	0	0
FALSE	0.4975	0.0044	0.0007	0.0001	0
FALSE	0.6542	0.0024	0.0004	0.0001	0
FALSE	0.5381	0.0039	0.0006	0.0001	0
FALSE	0.5505	0.0037	0.0006	0.0001	0
FALSE	0.6165	0.0029	0.0005	0.0001	0
FALSE	0.6632	0.0023	0.0004	0.0001	0
FALSE	0.7335	0.0014	0.0002	0	0
FALSE	0.7987	0.0006	0.0001	0	0
FALSE	0.6275	0.0028	0.0004	0.0001	0
FALSE	0.5593	0.0036	0.0006	0.0001	0
FALSE	0.4816	0.0046	0.0007	0.0001	0
FALSE	0.4859	0.0045	0.0007	0.0001	0
FALSE	0.5706	0.0035	0.0006	0.0001	0
FALSE	0.5771	0.0034	0.0005	0.0001	0
FALSE	0.7053	0.0018	0.0003	0	0
FALSE	0.7095	0.0017	0.0003	0	0
FALSE	0.7231	0.0016	0.0003	0	0
FALSE	0.5142	0.0042	0.0007	0.0001	0
FALSE	0.8295	0.0003	0	0	0
FALSE	0.5608	0.0036	0.0006	0.0001	0
FALSE	0.4687	0.0047	0.0008	0.0001	0
FALSE	0.6367	0.0026	0.0004	0.0001	0
FALSE	0.5291	0.004	0.0006	0.0001	0
FALSE	0.5413	0.0038	0.0006	0.0001	0
FALSE	0.8092	0.0005	0.0001	0	0
FALSE	0.7087	0.0017	0.0003	0	0
FALSE	0.5877	0.0032	0.0005	0.0001	0
FALSE	0.4781	0.0046	0.0007	0.0001	0
TRUE	0.7761	0.0007	0	0	0
FALSE	0.7514	0.0012	0.0002	0	0
TRUE	0.7753	0.0007	0	0	0
FALSE	0.4539	0.0049	0.0008	0.0001	0
FALSE	0.5549	0.0037	0.0006	0.0001	0
FALSE	0.5523	0.0037	0.0006	0.0001	0
FALSE	0.6706	0.0022	0.0004	0.0001	0
FALSE	0.7067	0.0018	0.0003	0	0
FALSE	0.6541	0.0024	0.0004	0.0001	0
FALSE	0.7959	0.0007	0.0001	0	0
FALSE	0.6534	0.0024	0.0004	0.0001	0
FALSE	0.552	0.0037	0.0006	0.0001	0
FALSE	0.6427	0.0026	0.0004	0.0001	0
FALSE	0.6073	0.003	0.0005	0.0001	0
FALSE	0.6882	0.002	0.0003	0	0
FALSE	0.5217	0.0041	0.0007	0.0001	0
FALSE	0.7824	0.0008	0.0001	0	0
FALSE	0.7365	0.0014	0.0002	0	0
FALSE	0.7686	0.001	0.0002	0	0
FALSE	0.5397	0.0038	0.0006	0.0001	0
FALSE	0.5788	0.0034	0.0005	0.0001	0
FALSE	0.5117	0.0042	0.0007	0.0001	0
FALSE	0.6635	0.0023	0.0004	0.0001	0
FALSE	0.5912	0.0032	0.0005	0.0001	0
FALSE	0.8441	0.0001	0	0	0
FALSE	0.7089	0.0017	0.0003	0	0
FALSE	0.5055	0.0043	0.0007	0.0001	0
FALSE	0.8187	0.0004	0.0001	0	0
FALSE	0.6857	0.002	0.0003	0	0
FALSE	0.5186	0.0041	0.0007	0.0001	0
FALSE	0.6337	0.0027	0.0004	0.0001	0
FALSE	0.6597	0.0024	0.0004	0.0001	0
FALSE	0.7158	0.0017	0.0003	0	0
FALSE	0.6288	0.0027	0.0004	0.0001	0
FALSE	0.4489	0.005	0.0008	0.0001	0
FALSE	0.5676	0.0035	0.0006	0.0001	0
FALSE	0.622	0.0028	0.0005	0.0001	0
FALSE	0.7093	0.0017	0.0003	0	0
FALSE	0.8411	0.0001	0	0	0
FALSE	0.6945	0.0019	0.0003	0	0
FALSE	0.6067	0.003	0.0005	0.0001	0
FALSE	0.7444	0.0013	0.0002	0	0
FALSE	0.5111	0.0042	0.0007	0.0001	0
FALSE	0.5279	0.004	0.0006	0.0001	0
FALSE	0.5702	0.0035	0.0006	0.0001	0
FALSE	0.8343	0.0002	0	0	0
FALSE	0.7441	0.0013	0.0002	0	0
FALSE	0.5267	0.004	0.0006	0.0001	0
FALSE	0.8102	0.0005	0.0001	0	0
FALSE	0.5342	0.0039	0.0006	0.0001	0
FALSE	0.7346	0.0014	0.0002	0	0
FALSE	0.7363	0.0014	0.0002	0	0
FALSE	0.8403	0.0001	0	0	0
FALSE	0.5617	0.0036	0.0006	0.0001	0
FALSE	0.837	0.0002	0	0	0
FALSE	0.7757	0.0009	0.0002	0	0
FALSE	0.4694	0.0047	0.0008	0.0001	0
FALSE	0.6031	0.0031	0.0005	0.0001	0
FALSE	0.5839	0.0033	0.0005	0.0001	0
FALSE	0.5033	0.0043	0.0007	0.0001	0
FALSE	0.7319	0.0015	0.0002	0	0
FALSE	0.5509	0.0037	0.0006	0.0001	0
FALSE	0.5243	0.004	0.0007	0.0001	0
FALSE	0.7067	0.0018	0.0003	0	0
FALSE	0.6523	0.0024	0.0004	0.0001	0
FALSE	0.6615	0.0023	0.0004	0.0001	0
FALSE	0.8089	0.0005	0.0001	0	0
FALSE	0.5017	0.0043	0.0007	0.0001	0
FALSE	0.5359	0.0039	0.0006	0.0001	0
FALSE	0.5453	0.0038	0.0006	0.0001	0
FALSE	0.4785	0.0046	0.0007	0.0001	0
FALSE	0.6638	0.0023	0.0004	0.0001	0
FALSE	0.6593	0.0024	0.0004	0.0001	0
FALSE	0.6628	0.0023	0.0004	0.0001	0
FALSE	0.5961	0.0031	0.0005	0.0001	0
FALSE	0.6031	0.0031	0.0005	0.0001	0
FALSE	0.7757	0.0009	0.0002	0	0
FALSE	0.6492	0.0025	0.0004	0.0001	0
FALSE	0.7257	0.0015	0.0003	0	0
FALSE	0.6465	0.0025	0.0004	0.0001	0
FALSE	0.5219	0.0041	0.0007	0.0001	0
FALSE	0.6623	0.0023	0.0004	0.0001	0
FALSE	0.7366	0.0014	0.0002	0	0
FALSE	0.5332	0.0039	0.0006	0.0001	0
FALSE	0.4583	0.0048	0.0008	0.0001	0
FALSE	0.7103	0.0017	0.0003	0	0
FALSE	0.4849	0.0045	0.0007	0.0001	0
FALSE	0.7737	0.0009	0.0002	0	0
FALSE	0.7369	0.0014	0.0002	0	0
FALSE	0.4761	0.0046	0.0008	0.0001	0
FALSE	0.5126	0.0042	0.0007	0.0001	0
FALSE	0.6758	0.0022	0.0004	0.0001	0
FALSE	0.7401	0.0014	0.0002	0	0
FALSE	0.7309	0.0015	0.0002	0	0
FALSE	0.5108	0.0042	0.0007	0.0001	0
FALSE	0.7986	0.0006	0.0001	0	0
FALSE	0.7435	0.0013	0.0002	0	0
FALSE	0.7918	0.0007	0.0001	0	0
FALSE	0.4511	0.0049	0.0008	0.0001	0
FALSE	0.6911	0.002	0.0003	0	0
FALSE	0.7713	0.001	0.0002	0	0
FALSE	0.744	0.0013	0.0002	0	0
FALSE	0.8124	0.0005	0.0001	0	0
FALSE	0.7938	0.0007	0.0001	0	0
FALSE	0.7524	0.0012	0.0002	0	0
FALSE	0.6552	0.0024	0.0004	0.0001	0
FALSE	0.52	0.0041	0.0007	0.0001	0
FALSE	0.7396	0.0014	0.0002	0	0
FALSE	0.4795	0.0046	0.0007	0.0001	0
FALSE	0.5368	0.0039	0.0006	0.0001	0
FALSE	0.8221	0.0003	0.0001	0	0
FALSE	0.8116	0.0005	0.0001	0	0
FALSE	0.6661	0.0023	0.0004	0.0001	0
FALSE	0.5904	0.0032	0.0005	0.0001	0
FALSE	0.4861	0.0045	0.0007	0.0001	0
FALSE	0.5287	0.004	0.0006	0.0001	0
FALSE	0.5263	0.004	0.0007	0.0001	0
FALSE	0.5131	0.0042	0.0007	0.0001	0
FALSE	0.7261	0.0015	0.0003	0	0
FALSE	0.7333	0.0014	0.0002	0	0
FALSE	0.6604	0.0023	0.0004	0.0001	0
FALSE	0.5775	0.0034	0.0005	0.0001	0
TRUE	0.7763	0.0007	0	0	0
FALSE	0.8436	0.0001	0	0	0
FALSE	0.4911	0.0044	0.0007	0.0001	0
FALSE	0.6179	0.0029	0.0005	0.0001	0
FALSE	0.5203	0.0041	0.0007	0.0001	0
FALSE	0.6734	0.0022	0.0004	0.0001	0
FALSE	0.6718	0.0022	0.0004	0.0001	0
FALSE	0.684	0.0021	0.0003	0	0
FALSE	0.8238	0.0003	0.0001	0	0
FALSE	0.5888	0.0032	0.0005	0.0001	0
FALSE	0.6191	0.0029	0.0005	0.0001	0
FALSE	0.6773	0.0021	0.0003	0	0
FALSE	0.5436	0.0038	0.0006	0.0001	0
FALSE	0.7156	0.0017	0.0003	0	0
FALSE	0.4515	0.0049	0.0008	0.0001	0
FALSE	0.7336	0.0014	0.0002	0	0
FALSE	0.7816	0.0008	0.0001	0	0
FALSE	0.4784	0.0046	0.0007	0.0001	0
FALSE	0.5698	0.0035	0.0006	0.0001	0
FALSE	0.7583	0.0011	0.0002	0	0
FALSE	0.5882	0.0032	0.0005	0.0001	0
FALSE	0.8435	0.0001	0	0	0
FALSE	0.5408	0.0038	0.0006	0.0001	0
FALSE	0.7357	0.0014	0.0002	0	0
FALSE	0.5333	0.0039	0.0006	0.0001	0
FALSE	0.8035	0.0006	0.0001	0	0
FALSE	0.7517	0.0012	0.0002	0	0
FALSE	0.5917	0.0032	0.0005	0.0001	0
FALSE	0.6451	0.0025	0.0004	0.0001	0
FALSE	0.8182	0.0004	0.0001	0	0
FALSE	0.6353	0.0027	0.0004	0.0001	0
FALSE	0.6127	0.0029	0.0005	0.0001	0
FALSE	0.7024	0.0018	0.0003	0	0
FALSE	0.696	0.0019	0.0003	0	0
FALSE	0.5877	0.0032	0.0005	0.0001	0
FALSE	0.4799	0.0046	0.0007	0.0001	0
FALSE	0.5282	0.004	0.0006	0.0001	0
FALSE	0.6258	0.0028	0.0005	0.0001	0
FALSE	0.8389	0.0001	0	0	0
FALSE	0.8314	0.0002	0	0	0
FALSE	0.5478	0.0037	0.0006	0.0001	0
FALSE	0.7173	0.0016	0.0003	0	0
FALSE	0.7942	0.0007	0.0001	0	0
FALSE	0.6274	0.0028	0.0004	0.0001	0
FALSE	0.5877	0.0032	0.0005	0.0001	0
FALSE	0.7465	0.0013	0.0002	0	0
FALSE	0.6886	0.002	0.0003	0	0
FALSE	0.4571	0.0049	0.0008	0.0001	0
FALSE	0.6718	0.0022	0.0004	0.0001	0
FALSE	0.701	0.0018	0.0003	0	0
FALSE	0.8302	0.0002	0	0	0
FALSE	0.7334	0.0014	0.0002	0	0
FALSE	0.579	0.0034	0.0005	0.0001	0
FALSE	0.719	0.0016	0.0003	0	0
FALSE	0.5102	0.0042	0.0007	0.0001	0
FALSE	0.5508	0.0037	0.0006	0.0001	0
FALSE	0.5624	0.0036	0.0006	0.0001	0
FALSE	0.4572	0.0049	0.0008	0.0001	0
FALSE	0.7956	0.0007	0.0001	0	0
FALSE	0.7879	0.0008	0.0001	0	0
FALSE	0.8306	0.0002	0	0	0
FALSE	0.4741	0.0046	0.0008	0.0001	0
FALSE	0.5714	0.0035	0.0006	0.0001	0
FALSE	0.5266	0.004	0.0007	0.0001	0
FALSE	0.4801	0.0046	0.0007	0.0001	0
FALSE	0.6275	0.0028	0.0004	0.0001	0
FALSE	0.7259	0.0015	0.0003	0	0
FALSE	0.515	0.0041	0.0007	0.0001	0
FALSE	0.7012	0.0018	0.0003	0	0
FALSE	0.6106	0.003	0.0005	0.0001	0
FALSE	0.6013	0.0031	0.0005	0.0001	0
FALSE	0.5929	0.0032	0.0005	0.0001	0
FALSE	0.4948	0.0044	0.0007	0.0001	0
FALSE	0.4692	0.0047	0.0008	0.0001	0
FALSE	0.6691	0.0022	0.0004	0.0001	0
FALSE	0.6986	0.0019	0.0003	0	0
FALSE	0.8431	0.0001	0	0	0
FALSE	0.4727	0.0047	0.0008	0.0001	0
FALSE	0.7475	0.0013	0.0002	0	0
FALSE	0.659	0.0024	0.0004	0.0001	0
FALSE	0.5457	0.0038	0.0006	0.0001	0
FALSE	0.7214	0.0016	0.0003	0	0
FALSE	0.6948	0.0019	0.0003	0	0
FALSE	0.5676	0.0035	0.0006	0.0001	0
FALSE	0.8149	0.0004	0.0001	0	0
FALSE	0.6507	0.0025	0.0004	0.0001	0
FALSE	0.5061	0.0043	0.0007	0.0001	0
FALSE	0.5213	0.0041	0.0007	0.0001	0
FALSE	0.6553	0.0024	0.0004	0.0001	0
FALSE	0.5303	0.004	0.0006	0.0001	0
FALSE	0.8094	0.0005	0.0001	0	0
FALSE	0.599	0.0031	0.0005	0.0001	0
FALSE	0.6281	0.0027	0.0004	0.0001	0
FALSE	0.7541	0.0012	0.0002	0	0
FALSE	0.5695	0.0035	0.0006	0.0001	0
FALSE	0.6229	0.0028	0.0005	0.0001	0
FALSE	0.6322	0.0027	0.0004	0.0001	0
FALSE	0.7429	0.0013	0.0002	0	0
FALSE	0.6052	0.003	0.0005	0.0001	0
FALSE	0.6997	0.0019	0.0003	0	0
FALSE	0.5485	0.0037	0.0006	0.0001	0
FALSE	0.8267	0.0003	0	0	0
FALSE	0.4759	0.0046	0.0008	0.0001	0
FALSE	0.5802	0.0033	0.0005	0.0001	0
FALSE	0.6605	0.0023	0.0004	0.0001	0
FALSE	0.8238	0.0003	0.0001	0	0
FALSE	0.7706	0.001	0.0002	0	0
FALSE	0.7055	0.0018	0.0003	0	0
FALSE	0.6754	0.0022	0.0004	0.0001	0
TRUE	0.7759	0.0007	0	0	0
FALSE	0.761	0.0011	0.0002	0	0
FALSE	0.7283	0.0015	0.0002	0	0
FALSE	0.6701	0.0022	0.0004	0.0001	0
FALSE	0.8382	0.0001	0	0	0
FALSE	0.7445	0.0013	0.0002	0	0
FALSE	0.5285	0.004	0.0006	0.0001	0
FALSE	0.8378	0.0002	0	0	0
FALSE	0.479	0.0046	0.0007	0.0001	0
FALSE	0.6861	0.002	0.0003	0	0
FALSE	0.6284	0.0027	0.0004	0.0001	0
FALSE	0.5166	0.0041	0.0007	0.0001	0
FALSE	0.688	0.002	0.0003	0	0
FALSE	0.5086	0.0042	0.0007	0.0001	0
FALSE	0.7412	0.0014	0.0002	0	0
FALSE	0.6576	0.0024	0.0004	0.0001	0
FALSE	0.4606	0.0048	0.0008	0.0001	0
FALSE	0.4542	0.0049	0.0008	0.0001	0
FALSE	0.5836	0.0033	0.0005	0.0001	0
FALSE	0.6298	0.0027	0.0004	0.0001	0
FALSE	0.4675	0.0047	0.0008	0.0001	0
FALSE	0.7344	0.0014	0.0002	0	0
FALSE	0.5701	0.0035	0.0006	0.0001	0
FALSE	0.5774	0.0034	0.0005	0.0001	0
FALSE	0.7534	0.0012	0.0002	0	0
FALSE	0.5776	0.0034	0.0005	0.0001	0
FALSE	0.6072	0.003	0.0005	0.0001	0
FALSE	0.8294	0.0003	0	0	0
FALSE	0.6964	0.0019	0.0003	0	0
FALSE	0.5635	0.0035	0.0006	0.0001	0
FALSE	0.6562	0.0024	0.0004	0.0001	0
FALSE	0.7597	0.0011	0.0002	0	0
FALSE	0.4936	0.0044	0.0007	0.0001	0
FALSE	0.4893	0.0045	0.0007	0.0001	0
FALSE	0.6379	0.0026	0.0004	0.0001	0
FALSE	0.4625	0.0048	0.0008	0.0001	0
FALSE	0.6992	0.0019	0.0003	0	0
FALSE	0.6511	0.0025	0.0004	0.0001	0
FALSE	0.7487	0.0013	0.0002	0	0
FALSE	0.5653	0.0035	0.0006	0.0001	0
FALSE	0.545	0.0038	0.0006	0.0001	0
FALSE	0.6434	0.0026	0.0004	0.0001	0
FALSE	0.6809	0.0021	0.0003	0	0
FALSE	0.5092	0.0042	0.0007	0.0001	0
FALSE	0.5988	0.0031	0.0005	0.0001	0
FALSE	0.672	0.0022	0.0004	0.0001	0
FALSE	0.7724	0.001	0.0002	0	0
FALSE	0.5856	0.0033	0.0005	0.0001	0
TRUE	0.7756	0.0007	0	0	0
FALSE	0.7251	0.0016	0.0003	0	0
FALSE	0.6237	0.0028	0.0005	0.0001	0
FALSE	0.6828	0.0021	0.0003	0	0
FALSE	0.8423	0.0001	0	0	0
FALSE	0.5823	0.0033	0.0005	0.0001	0
FALSE	0.4759	0.0046	0.0008	0.0001	0
FALSE	0.6758	0.0022	0.0004	0.0001	0
FALSE	0.6949	0.0019	0.0003	0	0
FALSE	0.7229	0.0016	0.0003	0	0
FALSE	0.8453	0.0001	0	0	0
FALSE	0.5204	0.0041	0.0007	0.0001	0
FALSE	0.7807	0.0009	0.0001	0	0
FALSE	0.8045	0.0006	0.0001	0	0
FALSE	0.6747	0.0022	0.0004	0.0001	0
FALSE	0.6119	0.0029	0.0005	0.0001	0
FALSE	0.779	0.0009	0.0001	0	0
FALSE	0.5796	0.0033	0.0005	0.0001	0
FALSE	0.7281	0.0015	0.0002	0	0
FALSE	0.5351	0.0039	0.0006	0.0001	0
FALSE	0.6417	0.0026	0.0004	0.0001	0
FALSE	0.6494	0.0025	0.0004	0.0001	0
FALSE	0.6498	0.0025	0.0004	0.0001	0
FALSE	0.4742	0.0046	0.0008	0.0001	0
FALSE	0.7496	0.0012	0.0002	0	0
FALSE	0.4564	0.0049	0.0008	0.0001	0
FALSE	0.6859	0.002	0.0003	0	0
FALSE	0.562	0.0036	0.0006	0.0001	0
FALSE	0.4565	0.0049	0.0008	0.0001	0
FALSE	0.8206	0.0004	0.0001	0	0
FALSE	0.6984	0.0019	0.0003	0	0
FALSE	0.4669	0.0047	0.0008	0.0001	0
FALSE	0.4526	0.0049	0.0008	0.0001	0
FALSE	0.6911	0.002	0.0003	0	0
FALSE	0.6558	0.0024	0.0004	0.0001	0
FALSE	0.5443	0.0038	0.0006	0.0001	0
FALSE	0.6617	0.0023	0.0004	0.0001	0
FALSE	0.4794	0.0046	0.0007	0.0001	0
FALSE	0.5507	0.0037	0.0006	0.0001	0
FALSE	0.5564	0.0036	0.0006	0.0001	0
FALSE	0.7761	0.0009	0.0001	0	0
FALSE	0.825	0.0003	0.0001	0	0
FALSE	0.8151	0.0004	0.0001	0	0
FALSE	0.7228	0.0016	0.0003	0	0
FALSE	0.5268	0.004	0.0006	0.0001	0
FALSE	0.4778	0.0046	0.0007	0.0001	0
FALSE	0.7188	0.0016	0.0003	0	0
FALSE	0.6519	0.0024	0.0004	0.0001	0
FALSE	0.5783	0.0034	0.0005	0.0001	0
FALSE	0.7123	0.0017	0.0003	0	0
FALSE	0.7667	0.001	0.0002	0	0
FALSE	0.7271	0.0015	0.0002	0	0
FALSE	0.643	0.0026	0.0004	0.0001	0
FALSE	0.5894	0.0032	0.0005	0.0001	0
FALSE	0.6602	0.0023	0.0004	0.0001	0
FALSE	0.5339	0.0039	0.0006	0.0001	0
FALSE	0.4708	0.0047	0.0008	0.0001	0
FALSE	0.5125	0.0042	0.0007	0.0001	0
FALSE	0.7659	0.001	0.0002	0	0
FALSE	0.5025	0.0043	0.0007	0.0001	0
FALSE	0.5548	0.0037	0.0006	0.0001	0
FALSE	0.7738	0.0009	0.0002	0	0
FALSE	0.6316	0.0027	0.0004	0.0001	0
FALSE	0.4839	0.0045	0.0007	0.0001	0
FALSE	0.4997	0.0043	0.0007	0.0001	0
FALSE	0.6265	0.0028	0.0005	0.0001	0
FALSE	0.7614	0.0011	0.0002	0	0
FALSE	0.6853	0.002	0.0003	0	0
FALSE	0.5416	0.0038	0.0006	0.0001	0
FALSE	0.6905	0.002	0.0003	0	0
FALSE	0.8449	0.0001	0	0	0
FALSE	0.7611	0.0011	0.0002	0	0
FALSE	0.5752	0.0034	0.0006	0.0001	0
FALSE	0.713	0.0017	0.0003	0	0
FALSE	0.6063	0.003	0.0005	0.0001	0
FALSE	0.7326	0.0015	0.0002	0	0
FALSE	0.6468	0.0025	0.0004	0.0001	0
FALSE	0.7384	0.0014	0.0002	0	0
FALSE	0.8438	0.0001	0	0	0
FALSE	0.6849	0.002	0.0003	0	0
FALSE	0.4567	0.0049	0.0008	0.0001	0
FALSE	0.48	0.0046	0.0007	0.0001	0
FALSE	0.5149	0.0041	0.0007	0.0001	0
FALSE	0.5195	0.0041	0.0007	0.0001	0
FALSE	0.6893	0.002	0.0003	0	0
FALSE	0.7986	0.0006	0.0001	0	0
FALSE	0.4935	0.0044	0.0007	0.0001	0
FALSE	0.5931	0.0032	0.0005	0.0001	0
FALSE	0.755	0.0012	0.0002	0	0
FALSE	0.5859	0.0033	0.0005	0.0001	0
FALSE	0.5776	0.0034	0.0005	0.0001	0
FALSE	0.7008	0.0018	0.0003	0	0
FALSE	0.4834	0.0045	0.0007	0.0001	0
TRUE	0.776	0.0007	0	0	0
FALSE	0.4617	0.0048	0.0008	0.0001	0
FALSE	0.6558	0.0024	0.0004	0.0001	0
FALSE	0.6776	0.0021	0.0003	0	0
FALSE	0.8026	0.0006	0.0001	0	0
FALSE	0.8379	0.0002	0	0	0
FALSE	0.6875	0.002	0.0003	0	0
FALSE	0.8083	0.0005	0.0001	0	0
FALSE	0.6493	0.0025	0.0004	0.0001	0
FALSE	0.7699	0.001	0.0002	0	0
FALSE	0.7968	0.0007	0.0001	0	0
FALSE	0.7544	0.0012	0.0002	0	0
FALSE	0.7803	0.0009	0.0001	0	0
FALSE	0.7234	0.0016	0.0003	0	0
FALSE	0.4971	0.0044	0.0007	0.0001	0
FALSE	0.6803	0.0021	0.0003	0	0
FALSE	0.5277	0.004	0.0006	0.0001	0
FALSE	0.5128	0.0042	0.0007	0.0001	0
FALSE	0.8273	0.0003	0	0	0
FALSE	0.7775	0.0009	0.0001	0	0
FALSE	0.5824	0.0033	0.0005	0.0001	0
FALSE	0.8279	0.0003	0	0	0
FALSE	0.6897	0.002	0.0003	0	0
FALSE	0.6151	0.0029	0.0005	0.0001	0
FALSE	0.661	0.0023	0.0004	0.0001	0
FALSE	0.6369	0.0026	0.0004	0.0001	0
FALSE	0.679	0.0021	0.0003	0	0
FALSE	0.698	0.0019	0.0003	0	0
FALSE	0.723	0.0016	0.0003	0	0
FALSE	0.8387	0.0001	0	0	0
FALSE	0.4829	0.0045	0.0007	0.0001	0
FALSE	0.8299	0.0003	0	0	0
FALSE	0.5577	0.0036	0.0006	0.0001	0
FALSE	0.6309	0.0027	0.0004	0.0001	0
FALSE	0.8425	0.0001	0	0	0
FALSE	0.7131	0.0017	0.0003	0	0
FALSE	0.5379	0.0039	0.0006	0.0001	0
FALSE	0.5519	0.0037	0.0006	0.0001	0
FALSE	0.5284	0.004	0.0006	0.0001	0
FALSE	0.6341	0.0027	0.0004	0.0001	0
FALSE	0.6691	0.0022	0.0004	0.0001	0
FALSE	0.6917	0.002	0.0003	0	0
FALSE	0.612	0.0029	0.0005	0.0001	0
FALSE	0.653	0.0024	0.0004	0.0001	0
FALSE	0.5666	0.0035	0.0006	0.0001	0
FALSE	0.7305	0.0015	0.0002	0	0
FALSE	0.6544	0.0024	0.0004	0.0001	0
TRUE	0.7764	0.0007	0	0	0
FALSE	0.8406	0.0001	0	0	0
FALSE	0.6966	0.0019	0.0003	0	0
FALSE	0.7555	0.0012	0.0002	0	0
FALSE	0.7756	0.0009	0.0002	0	0
FALSE	0.4847	0.0045	0.0007	0.0001	0
FALSE	0.6728	0.0022	0.0004	0.0001	0
FALSE	0.7964	0.0007	0.0001	0	0
FALSE	0.7522	0.0012	0.0002	0	0
FALSE	0.705	0.0018	0.0003	0	0
FALSE	0.7292	0.0015	0.0002	0	0
FALSE	0.6811	0.0021	0.0003	0	0
FALSE	0.7848	0.0008	0.0001	0	0
FALSE	0.4984	0.0043	0.0007	0.0001	0
FALSE	0.786	0.0008	0.0001	0	0
FALSE	0.821	0.0004	0.0001	0	0
FALSE	0.5923	0.0032	0.0005	0.0001	0
FALSE	0.6132	0.0029	0.0005	0.0001	0
FALSE	0.4547	0.0049	0.0008	0.0001	0
FALSE	0.6908	0.002	0.0003	0	0
FALSE	0.4894	0.0045	0.0007	0.0001	0
FALSE	0.6239	0.0028	0.0005	0.0001	0
FALSE	0.7864	0.0008	0.0001	0	0
FALSE	0.5464	0.0038	0.0006	0.0001	0
FALSE	0.7313	0.0015	0.0002	0	0
FALSE	0.7738	0.0009	0.0002	0	0
FALSE	0.5114	0.0042	0.0007	0.0001	0
FALSE	0.4572	0.0049	0.0008	0.0001	0
FALSE	0.6165	0.0029	0.0005	0.0001	0
FALSE	0.7257	0.0015	0.0003	0	0
FALSE	0.5968	0.0031	0.0005	0.0001	0
FALSE	0.7115	0.0017	0.0003	0	0
FALSE	0.7996	0.0006	0.0001	0	0
FALSE	0.5019	0.0043	0.0007	0.0001	0
FALSE	0.5504	0.0037	0.0006	0.0001	0
FALSE	0.732	0.0015	0.0002	0	0
FALSE	0.6961	0.0019	0.0003	0	0
FALSE	0.4737	0.0046	0.0008	0.0001	0
FALSE	0.8309	0.0002	0	0	0
FALSE	0.7855	0.0008	0.0001	0	0
FALSE	0.4743	0.0046	0.0008	0.0001	0
FALSE	0.7452	0.0013	0.0002	0	0
FALSE	0.6656	0.0023	0.0004	0.0001	0
FALSE	0.7269	0.0015	0.0002	0	0
FALSE	0.7139	0.0017	0.0003	0	0
FALSE	0.7951	0.0007	0.0001	0	0
FALSE	0.6079	0.003	0.0005	0.0001	0
FALSE	0.8036	0.0006	0.0001	0	0
FALSE	0.6158	0.0029	0.0005	0.0001	0
FALSE	0.5784	0.0034	0.0005	0.0001	0
FALSE	0.704	0.0018	0.0003	0	0
FALSE	0.4709	0.0047	0.0008	0.0001	0
FALSE	0.7282	0.0015	0.0002	0	0
FALSE	0.7432	0.0013	0.0002	0	0
FALSE	0.6779	0.0021	0.0003	0	0
FALSE	0.4534	0.0049	0.0008	0.0001	0
FALSE	0.6882	0.002	0.0003	0	0
FALSE	0.7018	0.0018	0.0003	0	0
FALSE	0.7358	0.0014	0.0002	0	0
FALSE	0.8322	0.0002	0	0	0
FALSE	0.6975	0.0019	0.0003	0	0
FALSE	0.4923	0.0044	0.0007	0.0001	0
FALSE	0.8313	0.0002	0	0	0
FALSE	0.8232	0.0003	0.0001	0	0
FALSE	0.509	0.0042	0.0007	0.0001	0
FALSE	0.5272	0.004	0.0006	0.0001	0
FALSE	0.7092	0.0017	0.0003	0	0
FALSE	0.6416	0.0026	0.0004	0.0001	0
FALSE	0.6878	0.002	0.0003	0	0
FALSE	0.743	0.0013	0.0002	0	0
FALSE	0.5146	0.0041	0.0007	0.0001	0
FALSE	0.8225	0.0003	0.0001	0	0
FALSE	0.7481	0.0013	0.0002	0	0
FALSE	0.7707	0.001	0.0002	0	0
FALSE	0.5471	0.0037	0.0006	0.0001	0
FALSE	0.55	0.0037	0.0006	0.0001	0
FALSE	0.534	0.0039	0.0006	0.0001	0
FALSE	0.8088	0.0005	0.0001	0	0
FALSE	0.6217	0.0028	0.0005	0.0001	0
FALSE	0.5288	0.004	0.0006	0.0001	0
FALSE	0.6667	0.0023	0.0004	0.0001	0
FALSE	0.4681	0.0047	0.0008	0.0001	0
FALSE	0.5538	0.0037	0.0006	0.0001	0
FALSE	0.8046	0.0006	0.0001	0	0
FALSE	0.5021	0.0043	0.0007	0.0001	0
FALSE	0.7364	0.0014	0.0002	0	0
FALSE	0.4877	0.0045	0.0007	0.0001	0
FALSE	0.8283	0.0003	0	0	0
FALSE	0.5307	0.004	0.0006	0.0001	0
FALSE	0.4706	0.0047	0.0008	0.0001	0
FALSE	0.7059	0.0018	0.0003	0	0
FALSE	0.6947	0.0019	0.0003	0	0
FALSE	0.55	0.0037	0.0006	0.0001	0
FALSE	0.8032	0.0006	0.0001	0	0
FALSE	0.6195	0.0029	0.0005	0.0001	0
FALSE	0.6756	0.0022	0.0004	0.0001	0
FALSE	0.7267	0.0015	0.0002	0	0
FALSE	0.7658	0.001	0.0002	0	0
FALSE	0.8201	0.0004	0.0001	0	0
FALSE	0.5717	0.0034	0.0006	0.0001	0
FALSE	0.4753	0.0046	0.0008	0.0001	0
FALSE	0.6894	0.002	0.0003	0	0
FALSE	0.7534	0.0012	0.0002	0	0
FALSE	0.6063	0.003	0.0005	0.0001	0
FALSE	0.6227	0.0028	0.0005	0.0001	0
FALSE	0.8362	0.0002	0	0	0
FALSE	0.4497	0.0049	0.0008	0.0001	0
FALSE	0.8061	0.0005	0.0001	0	0
FALSE	0.6629	0.0023	0.0004	0.0001	0
FALSE	0.4617	0.0048	0.0008	0.0001	0
FALSE	0.8446	0.0001	0	0	0
FALSE	0.6956	0.0019	0.0003	0	0
FALSE	0.5713	0.0035	0.0006	0.0001	0
FALSE	0.5858	0.0033	0.0005	0.0001	0
FALSE	0.7296	0.0015	0.0002	0	0
FALSE	0.789	0.0008	0.0001	0	0
FALSE	0.5269	0.004	0.0006	0.0001	0
FALSE	0.7461	0.0013	0.0002	0	0
FALSE	0.7717	0.001	0.0002	0	0
FALSE	0.5516	0.0037	0.0006	0.0001	0
FALSE	0.6767	0.0021	0.0003	0	0
FALSE	0.49	0.0045	0.0007	0.0001	0
FALSE	0.5137	0.0042	0.0007	0.0001	0
FALSE	0.7808	0.0009	0.0001	0	0
FALSE	0.7655	0.001	0.0002	0	0
FALSE	0.7692	0.001	0.0002	0	0
FALSE	0.8303	0.0002	0	0	0
FALSE	0.6378	0.0026	0.0004	0.0001	0
FALSE	0.8315	0.0002	0	0	0
FALSE	0.815	0.0004	0.0001	0	0
FALSE	0.6461	0.0025	0.0004	0.0001	0
FALSE	0.502	0.0043	0.0007	0.0001	0
FALSE	0.4744	0.0046	0.0008	0.0001	0
FALSE	0.756	0.0012	0.0002	0	0
FALSE	0.6389	0.0026	0.0004	0.0001	0
FALSE	0.5763	0.0034	0.0006	0.0001	0
FALSE	0.5863	0.0033	0.0005	0.0001	0
FALSE	0.5144	0.0042	0.0007	0.0001	0
FALSE	0.4493	0.005	0.0008	0.0001	0
FALSE	0.6792	0.0021	0.0003	0	0
FALSE	0.6849	0.002	0.0003	0	0
FALSE	0.6661	0.0023	0.0004	0.0001	0
TRUE	0.7753	0.0007	0	0	0
TRUE	0.7756	0.0007	0	0	0
FALSE	0.5502	0.0037	0.0006	0.0001	0
FALSE	0.4615	0.0048	0.0008	0.0001	0
FALSE	0.5958	0.0031	0.0005	0.0001	0
FALSE	0.7286	0.0015	0.0002	0	0
FALSE	0.6051	0.003	0.0005	0.0001	0
FALSE	0.4533	0.0049	0.0008	0.0001	0
FALSE	0.7931	0.0007	0.0001	0	0
TRUE	0.7764	0.0007	0	0	0
FALSE	0.5194	0.0041	0.0007	0.0001	0
FALSE	0.7083	0.0018	0.0003	0	0
FALSE	0.7743	0.0009	0.0002	0	0
FALSE	0.6565	0.0024	0.0004	0.0001	0
FALSE	0.8094	0.0005	0.0001	0	0
FALSE	0.5905	0.0032	0.0005	0.0001	0
FALSE	0.5216	0.0041	0.0007	0.0001	0
FALSE	0.8261	0.0003	0.0001	0	0
FALSE	0.5912	0.0032	0.0005	0.0001	0
FALSE	0.6117	0.0029	0.0005	0.0001	0
FALSE	0.8126	0.0005	0.0001	0	0
FALSE	0.8376	0.0002	0	0	0
FALSE	0.6565	0.0024	0.0004	0.0001	0
TRUE	0.7754	0.0007	0	0	0
FALSE	0.6138	0.0029	0.0005	0.0001	0
FALSE	0.5712	0.0035	0.0006	0.0001	0
FALSE	0.6522	0.0024	0.0004	0.0001	0
FALSE	0.4653	0.0048	0.0008	0.0001	0
FALSE	0.8395	0.0001	0	0	0
FALSE	0.4512	0.0049	0.0008	0.0001	0
FALSE	0.4532	0.0049	0.0008	0.0001	0
FALSE	0.6377	0.0026	0.0004	0.0001	0
FALSE	0.5022	0.0043	0.0007	0.0001	0
FALSE	0.7429	0.0013	0.0002	0	0
FALSE	0.7182	0.0016	0.0003	0	0
FALSE	0.5243	0.004	0.0007	0.0001	0
FALSE	0.7885	0.0008	0.0001	0	0
FALSE	0.7577	0.0011	0.0002	0	0
FALSE	0.7464	0.0013	0.0002	0	0
FALSE	0.4893	0.0045	0.0007	0.0001	0
FALSE	0.708	0.0018	0.0003	0	0
FALSE	0.7931	0.0007	0.0001	0	0
FALSE	0.4584	0.0048	0.0008	0.0001	0
FALSE	0.6386	0.0026	0.0004	0.0001	0
FALSE	0.8348	0.0002	0	0	0
FALSE	0.7441	0.0013	0.0002	0	0
FALSE	0.6896	0.002	0.0003	0	0
FALSE	0.8458	0.0001	0	0	0
FALSE	0.6247	0.0028	0.0005	0.0001	0
FALSE	0.7549	0.0012	0.0002	0	0
FALSE	0.7729	0.001	0.0002	0	0
FALSE	0.4978	0.0044	0.0007	0.0001	0
FALSE	0.5313	0.0039	0.0006	0.0001	0
FALSE	0.8139	0.0004	0.0001	0	0
FALSE	0.6563	0.0024	0.0004	0.0001	0
FALSE	0.7227	0.0016	0.0003	0	0
FALSE	0.6215	0.0028	0.0005	0.0001	0
FALSE	0.5273	0.004	0.0006	0.0001	0
FALSE	0.541	0.0038	0.0006	0.0001	0
FALSE	0.4616	0.0048	0.0008	0.0001	0
FALSE	0.7429	0.0013	0.0002	0	0
FALSE	0.5105	0.0042	0.0007	0.0001	0
FALSE	0.4582	0.0048	0.0008	0.0001	0
FALSE	0.5099	0.0042	0.0007	0.0001	0
FALSE	0.4939	0.0044	0.0007	0.0001	0
FALSE	0.6617	0.0023	0.0004	0.0001	0
FALSE	0.8382	0.0001	0	0	0
FALSE	0.561	0.0036	0.0006	0.0001	0
FALSE	0.7325	0.0015	0.0002	0	0
FALSE	0.652	0.0024	0.0004	0.0001	0
FALSE	0.5087	0.0042	0.0007	0.0001	0
FALSE	0.793	0.0007	0.0001	0	0
FALSE	0.5277	0.004	0.0006	0.0001	0
FALSE	0.5986	0.0031	0.0005	0.0001	0
FALSE	0.6218	0.0028	0.0005	0.0001	0
FALSE	0.7291	0.0015	0.0002	0	0
FALSE	0.5176	0.0041	0.0007	0.0001	0
FALSE	0.8153	0.0004	0.0001	0	0
FALSE	0.5363	0.0039	0.0006	0.0001	0
FALSE	0.8007	0.0006	0.0001	0	0
FALSE	0.5308	0.004	0.0006	0.0001	0
FALSE	0.5672	0.0035	0.0006	0.0001	0
FALSE	0.6968	0.0019	0.0003	0	0
FALSE	0.6157	0.0029	0.0005	0.0001	0
FALSE	0.8384	0.0001	0	0	0
FALSE	0.579	0.0034	0.0005	0.0001	0
FALSE	0.7755	0.0009	0.0002	0	0
FALSE	0.6458	0.0025	0.0004	0.0001	0
FALSE	0.7247	0.0016	0.0003	0	0
FALSE	0.5009	0.0043	0.0007	0.0001	0
FALSE	0.7352	0.0014	0.0002	0	0
FALSE	0.8282	0.0003	0	0	0
FALSE	0.6834	0.0021	0.0003	0	0
FALSE	0.6547	0.0024	0.0004	0.0001	0
FALSE	0.7661	0.001	0.0002	0	0
FALSE	0.6398	0.0026	0.0004	0.0001	0
FALSE	0.594	0.0032	0.0005	0.0001	0
FALSE	0.541	0.0038	0.0006	0.0001	0
FALSE	0.7049	0.0018	0.0003	0	0
FALSE	0.7293	0.0015	0.0002	0	0
FALSE	0.5991	0.0031	0.0005	0.0001	0
FALSE	0.6459	0.0025	0.0004	0.0001	0
FALSE	0.8197	0.0004	0.0001	0	0
TRUE	0.7754	0.0007	0	0	0
FALSE	0.4539	0.0049	0.0008	0.0001	0
FALSE	0.4923	0.0044	0.0007	0.0001	0
FALSE	0.7171	0.0016	0.0003	0	0
FALSE	0.5123	0.0042	0.0007	0.0001	0
FALSE	0.7783	0.0009	0.0001	0	0
FALSE	0.6212	0.0028	0.0005	0.0001	0
FALSE	0.6639	0.0023	0.0004	0.0001	0
FALSE	0.7968	0.0007	0.0001	0	0
FALSE	0.6124	0.0029	0.0005	0.0001	0
FALSE	0.7214	0.0016	0.0003	0	0
FALSE	0.5382	0.0039	0.0006	0.0001	0
FALSE	0.7758	0.0009	0.0002	0	0
FALSE	0.728	0.0015	0.0002	0	0
FALSE	0.6447	0.0025	0.0004	0.0001	0
FALSE	0.6789	0.0021	0.0003	0	0
FALSE	0.4988	0.0043	0.0007	0.0001	0
FALSE	0.7141	0.0017	0.0003	0	0
FALSE	0.5504	0.0037	0.0006	0.0001	0
FALSE	0.56	0.0036	0.0006	0.0001	0
TRUE	0.7755	0.0007	0	0	0
FALSE	0.6161	0.0029	0.0005	0.0001	0
FALSE	0.6124	0.0029	0.0005	0.0001	0
FALSE	0.5874	0.0033	0.0005	0.0001	0
FALSE	0.6598	0.0024	0.0004	0.0001	0
FALSE	0.4683	0.0047	0.0008	0.0001	0
TRUE	0.7759	0.0007	0	0	0
FALSE	0.5776	0.0034	0.0005	0.0001	0
FALSE	0.5686	0.0035	0.0006	0.0001	0
FALSE	0.737	0.0014	0.0002	0	0
FALSE	0.5116	0.0042	0.0007	0.0001	0
FALSE	0.5383	0.0039	0.0006	0.0001	0
FALSE	0.7088	0.0017	0.0003	0	0
TRUE	0.7762	0.0007	0	0	0
FALSE	0.7352	0.0014	0.0002	0	0
FALSE	0.4948	0.0044	0.0007	0.0001	0
FALSE	0.6703	0.0022	0.0004	0.0001	0
FALSE	0.8411	0.0001	0	0	0
FALSE	0.7	0.0019	0.0003	0	0
FALSE	0.6062	0.003	0.0005	0.0001	0
FALSE	0.5704	0.0035	0.0006	0.0001	0
FALSE	0.7374	0.0014	0.0002	0	0
FALSE	0.5188	0.0041	0.0007	0.0001	0
FALSE	0.5784	0.0034	0.0005	0.0001	0
FALSE	0.5797	0.0033	0.0005	0.0001	0
FALSE	0.6499	0.0025	0.0004	0.0001	0
FALSE	0.6094	0.003	0.0005	0.0001	0
FALSE	0.4684	0.0047	0.0008	0.0001	0
FALSE	0.629	0.0027	0.0004	0.0001	0
FALSE	0.4814	0.0046	0.0007	0.0001	0
FALSE	0.5839	0.0033	0.0005	0.0001	0
FALSE	0.4785	0.0046	0.0007	0.0001	0
FALSE	0.5034	0.0043	0.0007	0.0001	0
FALSE	0.53	0.004	0.0006	0.0001	0
FALSE	0.5381	0.0039	0.0006	0.0001	0
FALSE	0.4601	0.0048	0.0008	0.0001	0
FALSE	0.7018	0.0018	0.0003	0	0
FALSE	0.7418	0.0013	0.0002	0	0
FALSE	0.8077	0.0005	0.0001	0	0
FALSE	0.7606	0.0011	0.0002	0	0
FALSE	0.6802	0.0021	0.0003	0	0
FALSE	0.67	0.0022	0.0004	0.0001	0
FALSE	0.7917	0.0007	0.0001	0	0
FALSE	0.651	0.0025	0.0004	0.0001	0
FALSE	0.5443	0.0038	0.0006	0.0001	0
FALSE	0.5111	0.0042	0.0007	0.0001	0
FALSE	0.5683	0.0035	0.0006	0.0001	0
FALSE	0.481	0.0046	0.0007	0.0001	0
FALSE	0.6593	0.0024	0.0004	0.0001	0
FALSE	0.7504	0.0012	0.0002	0	0
FALSE	0.6774	0.0021	0.0003	0	0
FALSE	0.8175	0.0004	0.0001	0	0
FALSE	0.6992	0.0019	0.0003	0	0
FALSE	0.4481	0.005	0.0008	0.0001	0
FALSE	0.6323	0.0027	0.0004	0.0001	0
FALSE	0.5022	0.0043	0.0007	0.0001	0
FALSE	0.472	0.0047	0.0008	0.0001	0
FALSE	0.8365	0.0002	0	0	0
FALSE	0.793	0.0007	0.0001	0	0
FALSE	0.7053	0.0018	0.0003	0	0
FALSE	0.6654	0.0023	0.0004	0.0001	0
FALSE	0.7734	0.0009	0.0002	0	0
FALSE	0.5528	0.0037	0.0006	0.0001	0
FALSE	0.7285	0.0015	0.0002	0	0
FALSE	0.7949	0.0007	0.0001	0	0
FALSE	0.6646	0.0023	0.0004	0.0001	0
FALSE	0.634	0.0027	0.0004	0.0001	0
FALSE	0.6379	0.0026	0.0004	0.0001	0
FALSE	0.8032	0.0006	0.0001	0	0
FALSE	0.8307	0.0002	0	0	0
FALSE	0.7317	0.0015	0.0002	0	0
FALSE	0.7911	0.0007	0.0001	0	0
FALSE	0.6489	0.0025	0.0004	0.0001	0
FALSE	0.6346	0.0027	0.0004	0.0001	0
FALSE	0.5715	0.0034	0.0006	0.0001	0
FALSE	0.82	0.0004	0.0001	0	0
FALSE	0.6129	0.0029	0.0005	0.0001	0
FALSE	0.5217	0.0041	0.0007	0.0001	0
FALSE	0.4552	0.0049	0.0008	0.0001	0
FALSE	0.6246	0.0028	0.0005	0.0001	0
FALSE	0.7697	0.001	0.0002	0	0
FALSE	0.7296	0.0015	0.0002	0	0
FALSE	0.7937	0.0007	0.0001	0	0
FALSE	0.7803	0.0009	0.0001	0	0
FALSE	0.471	0.0047	0.0008	0.0001	0
FALSE	0.56	0.0036	0.0006	0.0001	0
FALSE	0.6861	0.002	0.0003	0	0
FALSE	0.4918	0.0044	0.0007	0.0001	0
FALSE	0.4631	0.0048	0.0008	0.0001	0
FALSE	0.5375	0.0039	0.0006	0.0001	0
FALSE	0.8414	0.0001	0	0	0
FALSE	0.5153	0.0041	0.0007	0.0001	0
FALSE	0.6316	0.0027	0.0004	0.0001	0
TRUE	0.7765	0.0007	0	0	0
FALSE	0.6514	0.0025	0.0004	0.0001	0
FALSE	0.7572	0.0011	0.0002	0	0
FALSE	0.7897	0.0007	0.0001	0	0
FALSE	0.4657	0.0047	0.0008	0.0001	0
FALSE	0.7273	0.0015	0.0002	0	0
FALSE	0.5974	0.0031	0.0005	0.0001	0
FALSE	0.6013	0.0031	0.0005	0.0001	0
FALSE	0.5095	0.0042	0.0007	0.0001	0
FALSE	0.8328	0.0002	0	0	0
FALSE	0.5106	0.0042	0.0007	0.0001	0
FALSE	0.4775	0.0046	0.0007	0.0001	0
FALSE	0.5452	0.0038	0.0006	0.0001	0
FALSE	0.7194	0.0016	0.0003	0	0
FALSE	0.6497	0.0025	0.0004	0.0001	0
FALSE	0.7568	0.0012	0.0002	0	0
FALSE	0.5185	0.0041	0.0007	0.0001	0
FALSE	0.6659	0.0023	0.0004	0.0001	0
FALSE	0.5721	0.0034	0.0006	0.0001	0
FALSE	0.4893	0.0045	0.0007	0.0001	0
FALSE	0.5049	0.0043	0.0007	0.0001	0
FALSE	0.7081	0.0018	0.0003	0	0
FALSE	0.7398	0.0014	0.0002	0	0
FALSE	0.7976	0.0006	0.0001	0	0
FALSE	0.5206	0.0041	0.0007	0.0001	0
FALSE	0.7755	0.0009	0.0002	0	0
FALSE	0.8148	0.0004	0.0001	0	0
FALSE	0.5457	0.0038	0.0006	0.0001	0
FALSE	0.7386	0.0014	0.0002	0	0
FALSE	0.5561	0.0036	0.0006	0.0001	0
FALSE	0.5818	0.0033	0.0005	0.0001	0
FALSE	0.7929	0.0007	0.0001	0	0
FALSE	0.5242	0.004	0.0007	0.0001	0
FALSE	0.4698	0.0047	0.0008	0.0001	0
FALSE	0.629	0.0027	0.0004	0.0001	0
FALSE	0.5065	0.0042	0.0007	0.0001	0
FALSE	0.6533	0.0024	0.0004	0.0001	0
FALSE	0.7653	0.001	0.0002	0	0
FALSE	0.5542	0.0037	0.0006	0.0001	0
FALSE	0.5296	0.004	0.0006	0.0001	0
TRUE	0.7761	0.0007	0	0	0
FALSE	0.7282	0.0015	0.0002	0	0
FALSE	0.7749	0.0009	0.0002	0	0
FALSE	0.8445	0.0001	0	0	0
FALSE	0.7588	0.0011	0.0002	0	0
FALSE	0.6546	0.0024	0.0004	0.0001	0
FALSE	0.8106	0.0005	0.0001	0	0
TRUE	0.7753	0.0007	0	0	0
FALSE	0.591	0.0032	0.0005	0.0001	0
FALSE	0.6841	0.0021	0.0003	0	0
FALSE	0.6259	0.0028	0.0005	0.0001	0
FALSE	0.7555	0.0012	0.0002	0	0
FALSE	0.5811	0.0033	0.0005	0.0001	0
FALSE	0.625	0.0028	0.0005	0.0001	0
FALSE	0.5396	0.0038	0.0006	0.0001	0
FALSE	0.7758	0.0009	0.0002	0	0
FALSE	0.6975	0.0019	0.0003	0	0
FALSE	0.8398	0.0001	0	0	0
FALSE	0.5269	0.004	0.0006	0.0001	0
FALSE	0.6868	0.002	0.0003	0	0
FALSE	0.5142	0.0042	0.0007	0.0001	0
FALSE	0.551	0.0037	0.0006	0.0001	0
FALSE	0.5734	0.0034	0.0006	0.0001	0
FALSE	0.6805	0.0021	0.0003	0	0
FALSE	0.6226	0.0028	0.0005	0.0001	0
FALSE	0.6291	0.0027	0.0004	0.0001	0
FALSE	0.5958	0.0031	0.0005	0.0001	0
FALSE	0.8245	0.0003	0.0001	0	0
FALSE	0.746	0.0013	0.0002	0	0
FALSE	0.4732	0.0047	0.0008	0.0001	0
FALSE	0.7068	0.0018	0.0003	0	0
FALSE	0.6629	0.0023	0.0004	0.0001	0
FALSE	0.4745	0.0046	0.0008	0.0001	0
FALSE	0.5981	0.0031	0.0005	0.0001	0
FALSE	0.7096	0.0017	0.0003	0	0
FALSE	0.4526	0.0049	0.0008	0.0001	0
FALSE	0.5153	0.0041	0.0007	0.0001	0
FALSE	0.7596	0.0011	0.0002	0	0
FALSE	0.5744	0.0034	0.0006	0.0001	0
FALSE	0.7076	0.0018	0.0003	0	0
FALSE	0.5537	0.0037	0.0006	0.0001	0
FALSE	0.5497	0.0037	0.0006	0.0001	0
FALSE	0.8267	0.0003	0	0	0
FALSE	0.4754	0.0046	0.0008	0.0001	0
FALSE	0.5202	0.0041	0.0007	0.0001	0
FALSE	0.8021	0.0006	0.0001	0	0
FALSE	0.4992	0.0043	0.0007	0.0001	0
FALSE	0.8036	0.0006	0.0001	0	0
FALSE	0.5908	0.0032	0.0005	0.0001	0
FALSE	0.637	0.0026	0.0004	0.0001	0
FALSE	0.6367	0.0026	0.0004	0.0001	0
FALSE	0.7345	0.0014	0.0002	0	0
FALSE	0.5504	0.0037	0.0006	0.0001	0
FALSE	0.4489	0.005	0.0008	0.0001	0
FALSE	0.6118	0.0029	0.0005	0.0001	0
FALSE	0.6269	0.0028	0.0004	0.0001	0
FALSE	0.5042	0.0043	0.0007	0.0001	0
FALSE	0.7189	0.0016	0.0003	0	0
FALSE	0.7384	0.0014	0.0002	0	0
FALSE	0.56	0.0036	0.0006	0.0001	0
FALSE	0.6472	0.0025	0.0004	0.0001	0
FALSE	0.6216	0.0028	0.0005	0.0001	0
FALSE	0.7272	0.0015	0.0002	0	0
FALSE	0.6858	0.002	0.0003	0	0
FALSE	0.7745	0.0009	0.0002	0	0
FALSE	0.4586	0.0048	0.0008	0.0001	0
FALSE	0.7533	0.0012	0.0002	0	0
FALSE	0.6161	0.0029	0.0005	0.0001	0
FALSE	0.6968	0.0019	0.0003	0	0
FALSE	0.765	0.0011	0.0002	0	0
FALSE	0.7788	0.0009	0.0001	0	0
FALSE	0.5189	0.0041	0.0007	0.0001	0
FALSE	0.6906	0.002	0.0003	0	0
FALSE	0.6913	0.002	0.0003	0	0
FALSE	0.6569	0.0024	0.0004	0.0001	0
FALSE	0.783	0.0008	0.0001	0	0
FALSE	0.4658	0.0047	0.0008	0.0001	0
FALSE	0.6522	0.0024	0.0004	0.0001	0
FALSE	0.8289	0.0003	0	0	0
FALSE	0.6861	0.002	0.0003	0	0
FALSE	0.7805	0.0009	0.0001	0	0
FALSE	0.7729	0.001	0.0002	0	0
FALSE	0.7294	0.0015	0.0002	0	0
FALSE	0.4735	0.0047	0.0008	0.0001	0
FALSE	0.5023	0.0043	0.0007	0.0001	0
FALSE	0.5486	0.0037	0.0006	0.0001	0
FALSE	0.5385	0.0039	0.0006	0.0001	0
FALSE	0.6835	0.0021	0.0003	0	0
FALSE	0.6113	0.003	0.0005	0.0001	0
FALSE	0.7703	0.001	0.0002	0	0
FALSE	0.5603	0.0036	0.0006	0.0001	0
FALSE	0.6097	0.003	0.0005	0.0001	0
FALSE	0.7884	0.0008	0.0001	0	0
FALSE	0.4835	0.0045	0.0007	0.0001	0
FALSE	0.5794	0.0034	0.0005	0.0001	0
FALSE	0.5069	0.0042	0.0007	0.0001	0
FALSE	0.588	0.0032	0.0005	0.0001	0
FALSE	0.4641	0.0048	0.0008	0.0001	0
FALSE	0.6893	0.002	0.0003	0	0
TRUE	0.7755	0.0007	0	0	0
FALSE	0.5561	0.0036	0.0006	0.0001	0
FALSE	0.5167	0.0041	0.0007	0.0001	0
FALSE	0.6503	0.0025	0.0004	0.0001	0
FALSE	0.5818	0.0033	0.0005	0.0001	0
FALSE	0.4836	0.0045	0.0007	0.0001	0
FALSE	0.7902	0.0007	0.0001	0	0
FALSE	0.7571	0.0011	0.0002	0	0
FALSE	0.6704	0.0022	0.0004	0.0001	0
FALSE	0.5523	0.0037	0.0006	0.0001	0
FALSE	0.6253	0.0028	0.0005	0.0001	0
FALSE	0.6324	0.0027	0.0004	0.0001	0
FALSE	0.5525	0.0037	0.0006	0.0001	0
FALSE	0.6306	0.0027	0.0004	0.0001	0
FALSE	0.6518	0.0025	0.0004	0.0001	0
FALSE	0.5538	0.0037	0.0006	0.0001	0
FALSE	0.6013	0.0031	0.0005	0.0001	0
FALSE	0.7979	0.0006	0.0001	0	0
FALSE	0.8402	0.0001	0	0	0
FALSE	0.771	0.001	0.0002	0	0
FALSE	0.7025	0.0018	0.0003	0	0
FALSE	0.6696	0.0022	0.0004	0.0001	0
FALSE	0.5667	0.0035	0.0006	0.0001	0
FALSE	0.5269	0.004	0.0006	0.0001	0
FALSE	0.5689	0.0035	0.0006	0.0001	0
FALSE	0.5404	0.0038	0.0006	0.0001	0
FALSE	0.506	0.0043	0.0007	0.0001	0
FALSE	0.5007	0.0043	0.0007	0.0001	0
FALSE	0.4909	0.0044	0.0007	0.0001	0
FALSE	0.6779	0.0021	0.0003	0	0
FALSE	0.825	0.0003	0.0001	0	0
FALSE	0.7546	0.0012	0.0002	0	0
FALSE	0.4549	0.0049	0.0008	0.0001	0
FALSE	0.5414	0.0038	0.0006	0.0001	0
TRUE	0.7759	0.0007	0	0	0
FALSE	0.5606	0.0036	0.0006	0.0001	0
FALSE	0.5785	0.0034	0.0005	0.0001	0
FALSE	0.5116	0.0042	0.0007	0.0001	0
FALSE	0.6718	0.0022	0.0004	0.0001	0
FALSE	0.6555	0.0024	0.0004	0.0001	0
FALSE	0.4897	0.0045	0.0007	0.0001	0
FALSE	0.7229	0.0016	0.0003	0	0
FALSE	0.8402	0.0001	0	0	0
FALSE	0.695	0.0019	0.0003	0	0
FALSE	0.6681	0.0022	0.0004	0.0001	0
FALSE	0.7091	0.0017	0.0003	0	0
FALSE	0.7431	0.0013	0.0002	0	0
FALSE	0.4806	0.0046	0.0007	0.0001	0
FALSE	0.5008	0.0043	0.0007	0.0001	0
FALSE	0.796	0.0007	0.0001	0	0
FALSE	0.8037	0.0006	0.0001	0	0
FALSE	0.6916	0.002	0.0003	0	0
TRUE	0.7766	0.0007	0	0	0
FALSE	0.7503	0.0012	0.0002	0	0
FALSE	0.6706	0.0022	0.0004	0.0001	0
FALSE	0.7348	0.0014	0.0002	0	0
FALSE	0.6884	0.002	0.0003	0	0
FALSE	0.5711	0.0035	0.0006	0.0001	0
FALSE	0.5001	0.0043	0.0007	0.0001	0
FALSE	0.5335	0.0039	0.0006	0.0001	0
FALSE	0.5638	0.0035	0.0006	0.0001	0
FALSE	0.6228	0.0028	0.0005	0.0001	0
FALSE	0.5738	0.0034	0.0006	0.0001	0
FALSE	0.7785	0.0009	0.0001	0	0
FALSE	0.6528	0.0024	0.0004	0.0001	0
FALSE	0.693	0.0019	0.0003	0	0
FALSE	0.6355	0.0027	0.0004	0.0001	0
FALSE	0.5645	0.0035	0.0006	0.0001	0
FALSE	0.4842	0.0045	0.0007	0.0001	0
FALSE	0.6754	0.0022	0.0004	0.0001	0
FALSE	0.6433	0.0026	0.0004	0.0001	0
FALSE	0.4654	0.0048	0.0008	0.0001	0
FALSE	0.6729	0.0022	0.0004	0.0001	0
FALSE	0.4968	0.0044	0.0007	0.0001	0
FALSE	0.6951	0.0019	0.0003	0	0
FALSE	0.733	0.0015	0.0002	0	0
FALSE	0.6017	0.0031	0.0005	0.0001	0
FALSE	0.4666	0.0047	0.0008	0.0001	0
FALSE	0.456	0.0049	0.0008	0.0001	0
FALSE	0.5983	0.0031	0.0005	0.0001	0
TRUE	0.7761	0.0007	0	0	0
FALSE	0.8423	0.0001	0	0	0
FALSE	0.4643	0.0048	0.0008	0.0001	0
FALSE	0.6882	0.002	0.0003	0	0
FALSE	0.7147	0.0017	0.0003	0	0
FALSE	0.7646	0.0011	0.0002	0	0
FALSE	0.5965	0.0031	0.0005	0.0001	0
FALSE	0.6773	0.0021	0.0003	0	0
FALSE	0.4913	0.0044	0.0007	0.0001	0
FALSE	0.8407	0.0001	0	0	0
FALSE	0.6865	0.002	0.0003	0	0
FALSE	0.7997	0.0006	0.0001	0	0
FALSE	0.4725	0.0047	0.0008	0.0001	0
FALSE	0.4675	0.0047	0.0008	0.0001	0
FALSE	0.6201	0.0028	0.0005	0.0001	0
FALSE	0.7398	0.0014	0.0002	0	0
FALSE	0.7866	0.0008	0.0001	0	0
FALSE	0.716	0.0017	0.0003	0	0
FALSE	0.5487	0.0037	0.0006	0.0001	0
FALSE	0.6201	0.0028	0.0005	0.0001	0
FALSE	0.5024	0.0043	0.0007	0.0001	0
FALSE	0.6886	0.002	0.0003	0	0
FALSE	0.6279	0.0027	0.0004	0.0001	0
FALSE	0.8448	0.0001	0	0	0
FALSE	0.6439	0.0025	0.0004	0.0001	0
FALSE	0.47	0.0047	0.0008	0.0001	0
FALSE	0.5048	0.0043	0.0007	0.0001	0
FALSE	0.7148	0.0017	0.0003	0	0
FALSE	0.511	0.0042	0.0007	0.0001	0
TRUE	0.7761	0.0007	0	0	0
FALSE	0.7922	0.0007	0.0001	0	0
FALSE	0.5833	0.0033	0.0005	0.0001	0
TRUE	0.7763	0.0007	0	0	0
FALSE	0.8043	0.0006	0.0001	0	0
FALSE	0.6292	0.0027	0.0004	0.0001	0
FALSE	0.8173	0.0004	0.0001	0	0
FALSE	0.6085	0.003	0.0005	0.0001	0
FALSE	0.7725	0.001	0.0002	0	0
FALSE	0.7545	0.0012	0.0002	0	0
FALSE	0.4757	0.0046	0.0008	0.0001	0
FALSE	0.7186	0.0016	0.0003	0	0
FALSE	0.4809	0.0046	0.0007	0.0001	0
FALSE	0.5089	0.0042	0.0007	0.0001	0
FALSE	0.691	0.002	0.0003	0	0
FALSE	0.7539	0.0012	0.0002	0	0
FALSE	0.7617	0.0011	0.0002	0	0
FALSE	0.7159	0.0017	0.0003	0	0
FALSE	0.8224	0.0003	0.0001	0	0
FALSE	0.5813	0.0033	0.0005	0.0001	0
FALSE	0.6496	0.0025	0.0004	0.0001	0
FALSE	0.7492	0.0013	0.0002	0	0
FALSE	0.646	0.0025	0.0004	0.0001	0
FALSE	0.5562	0.0036	0.0006	0.0001	0
FALSE	0.7548	0.0012	0.0002	0	0
FALSE	0.571	0.0035	0.0006	0.0001	0
FALSE	0.6591	0.0024	0.0004	0.0001	0
FALSE	0.5885	0.0032	0.0005	0.0001	0
FALSE	0.7559	0.0012	0.0002	0	0
FALSE	0.4628	0.0048	0.0008	0.0001	0
FALSE	0.5936	0.0032	0.0005	0.0001	0
FALSE	0.5269	0.004	0.0006	0.0001	0
FALSE	0.5019	0.0043	0.0007	0.0001	0
FALSE	0.4645	0.0048	0.0008	0.0001	0
FALSE	0.554	0.0037	0.0006	0.0001	0
FALSE	0.7333	0.0014	0.0002	0	0
FALSE	0.7926	0.0007	0.0001	0	0
FALSE	0.637	0.0026	0.0004	0.0001	0
FALSE	0.4714	0.0047	0.0008	0.0001	0
FALSE	0.4765	0.0046	0.0008	0.0001	0
FALSE	0.7964	0.0007	0.0001	0	0
FALSE	0.6733	0.0022	0.0004	0.0001	0
FALSE	0.8263	0.0003	0	0	0
FALSE	0.6746	0.0022	0.0004	0.0001	0
FALSE	0.5689	0.0035	0.0006	0.0001	0
FALSE	0.7416	0.0013	0.0002	0	0
FALSE	0.6687	0.0022	0.0004	0.0001	0
FALSE	0.7659	0.001	0.0002	0	0
FALSE	0.6063	0.003	0.0005	0.0001	0
FALSE	0.8055	0.0006	0.0001	0	0
FALSE	0.7454	0.0013	0.0002	0	0
FALSE	0.7965	0.0007	0.0001	0	0
FALSE	0.7574	0.0011	0.0002	0	0
FALSE	0.4707	0.0047	0.0008	0.0001	0
FALSE	0.4698	0.0047	0.0008	0.0001	0
FALSE	0.5622	0.0036	0.0006	0.0001	0
FALSE	0.8202	0.0004	0.0001	0	0
FALSE	0.7287	0.0015	0.0002	0	0
FALSE	0.6923	0.002	0.0003	0	0
FALSE	0.5747	0.0034	0.0006	0.0001	0
FALSE	0.5961	0.0031	0.0005	0.0001	0
TRUE	0.7751	0.0007	0	0	0
FALSE	0.6085	0.003	0.0005	0.0001	0
FALSE	0.7561	0.0012	0.0002	0	0
FALSE	0.6959	0.0019	0.0003	0	0
FALSE	0.7799	0.0009	0.0001	0	0
FALSE	0.6133	0.0029	0.0005	0.0001	0
FALSE	0.8149	0.0004	0.0001	0	0
FALSE	0.8002	0.0006	0.0001	0	0
FALSE	0.7499	0.0012	0.0002	0	0
FALSE	0.7622	0.0011	0.0002	0	0
FALSE	0.7872	0.0008	0.0001	0	0
FALSE	0.7876	0.0008	0.0001	0	0
FALSE	0.8397	0.0001	0	0	0
FALSE	0.5266	0.004	0.0007	0.0001	0
TRUE	0.7762	0.0007	0	0	0
FALSE	0.7478	0.0013	0.0002	0	0
TRUE	0.7968	0.0002	0	0	0
FALSE	0.7383	0.0014	0.0002	0	0
FALSE	0.4993	0.0043	0.0007	0.0001	0
FALSE	0.777	0.0009	0.0001	0	0
FALSE	0.7108	0.0017	0.0003	0	0
FALSE	0.6546	0.0024	0.0004	0.0001	0
FALSE	0.4523	0.0049	0.0008	0.0001	0
FALSE	0.5573	0.0036	0.0006	0.0001	0
FALSE	0.5324	0.0039	0.0006	0.0001	0
FALSE	0.7052	0.0018	0.0003	0	0
FALSE	0.8084	0.0005	0.0001	0	0
FALSE	0.6678	0.0023	0.0004	0.0001	0
FALSE	0.8132	0.0005	0.0001	0	0
FALSE	0.6187	0.0029	0.0005	0.0001	0
FALSE	0.7545	0.0012	0.0002	0	0
FALSE	0.456	0.0049	0.0008	0.0001	0
FALSE	0.6845	0.002	0.0003	0	0
FALSE	0.5279	0.004	0.0006	0.0001	0
FALSE	0.7183	0.0016	0.0003	0	0
TRUE	0.7754	0.0007	0	0	0
FALSE	0.8074	0.0005	0.0001	0	0
FALSE	0.6497	0.0025	0.0004	0.0001	0
FALSE	0.7122	0.0017	0.0003	0	0
FALSE	0.4953	0.0044	0.0007	0.0001	0
FALSE	0.5024	0.0043	0.0007	0.0001	0
FALSE	0.6902	0.002	0.0003	0	0
FALSE	0.5307	0.004	0.0006	0.0001	0
FALSE	0.5202	0.0041	0.0007	0.0001	0
FALSE	0.6908	0.002	0.0003	0	0
FALSE	0.5346	0.0039	0.0006	0.0001	0
FALSE	0.4987	0.0043	0.0007	0.0001	0
FALSE	0.5497	0.0037	0.0006	0.0001	0
FALSE	0.5902	0.0032	0.0005	0.0001	0
FALSE	0.6022	0.0031	0.0005	0.0001	0
FALSE	0.7145	0.0017	0.0003	0	0
FALSE	0.7986	0.0006	0.0001	0	0
FALSE	0.6945	0.0019	0.0003	0	0
FALSE	0.5804	0.0033	0.0005	0.0001	0
FALSE	0.8327	0.0002	0	0	0
FALSE	0.758	0.0011	0.0002	0	0
FALSE	0.4882	0.0045	0.0007	0.0001	0
FALSE	0.4773	0.0046	0.0007	0.0001	0
FALSE	0.6118	0.0029	0.0005	0.0001	0
FALSE	0.647	0.0025	0.0004	0.0001	0
FALSE	0.4825	0.0045	0.0007	0.0001	0
FALSE	0.5808	0.0033	0.0005	0.0001	0
FALSE	0.7314	0.0015	0.0002	0	0
FALSE	0.5088	0.0042	0.0007	0.0001	0
FALSE	0.8461	0.0001	0	0	0
FALSE	0.4975	0.0044	0.0007	0.0001	0
FALSE	0.7734	0.0009	0.0002	0	0
FALSE	0.5234	0.004	0.0007	0.0001	0
FALSE	0.7133	0.0017	0.0003	0	0
FALSE	0.4975	0.0044	0.0007	0.0001	0
TRUE	0.7758	0.0007	0	0	0
FALSE	0.5645	0.0035	0.0006	0.0001	0
FALSE	0.8221	0.0003	0.0001	0	0
FALSE	0.786	0.0008	0.0001	0	0
FALSE	0.5021	0.0043	0.0007	0.0001	0
FALSE	0.4929	0.0044	0.0007	0.0001	0
FALSE	0.6811	0.0021	0.0003	0	0
FALSE	0.6502	0.0025	0.0004	0.0001	0
FALSE	0.8455	0.0001	0	0	0
FALSE	0.4542	0.0049	0.0008	0.0001	0
FALSE	0.4479	0.005	0.0008	0.0001	0
FALSE	0.8218	0.0003	0.0001	0	0
FALSE	0.8148	0.0004	0.0001	0	0
FALSE	0.599	0.0031	0.0005	0.0001	0
FALSE	0.7529	0.0012	0.0002	0	0
FALSE	0.506	0.0043	0.0007	0.0001	0
FALSE	0.7517	0.0012	0.0002	0	0
FALSE	0.7164	0.0017	0.0003	0	0
FALSE	0.612	0.0029	0.0005	0.0001	0
FALSE	0.6132	0.0029	0.0005	0.0001	0
FALSE	0.5367	0.0039	0.0006	0.0001	0
FALSE	0.6554	0.0024	0.0004	0.0001	0
FALSE	0.4771	0.0046	0.0007	0.0001	0
FALSE	0.6898	0.002	0.0003	0	0
FALSE	0.4481	0.005	0.0008	0.0001	0
FALSE	0.798	0.0006	0.0001	0	0
FALSE	0.5071	0.0042	0.0007	0.0001	0
FALSE	0.6666	0.0023	0.0004	0.0001	0
FALSE	0.5895	0.0032	0.0005	0.0001	0
FALSE	0.4775	0.0046	0.0007	0.0001	0
FALSE	0.5114	0.0042	0.0007	0.0001	0
FALSE	0.7549	0.0012	0.0002	0	0
FALSE	0.5233	0.004	0.0007	0.0001	0
FALSE	0.6298	0.0027	0.0004	0.0001	0
FALSE	0.6352	0.0027	0.0004	0.0001	0
FALSE	0.7218	0.0016	0.0003	0	0
FALSE	0.5395	0.0038	0.0006	0.0001	0
FALSE	0.6038	0.003	0.0005	0.0001	0
FALSE	0.557	0.0036	0.0006	0.0001	0
FALSE	0.5231	0.004	0.0007	0.0001	0
FALSE	0.5988	0.0031	0.0005	0.0001	0
FALSE	0.6239	0.0028	0.0005	0.0001	0
FALSE	0.8419	0.0001	0	0	0
FALSE	0.7891	0.0008	0.0001	0	0
FALSE	0.8087	0.0005	0.0001	0	0
FALSE	0.7169	0.0016	0.0003	0	0
FALSE	0.7729	0.001	0.0002	0	0
FALSE	0.7468	0.0013	0.0002	0	0
FALSE	0.8044	0.0006	0.0001	0	0
FALSE	0.8018	0.0006	0.0001	0	0
FALSE	0.7317	0.0015	0.0002	0	0
FALSE	0.4878	0.0045	0.0007	0.0001	0
FALSE	0.8306	0.0002	0	0	0
FALSE	0.4892	0.0045	0.0007	0.0001	0
FALSE	0.843	0.0001	0	0	0
TRUE	0.7759	0.0007	0	0	0
FALSE	0.5741	0.0034	0.0006	0.0001	0
FALSE	0.5251	0.004	0.0007	0.0001	0
TRUE	0.7765	0.0007	0	0	0
FALSE	0.6432	0.0026	0.0004	0.0001	0
FALSE	0.633	0.0027	0.0004	0.0001	0
FALSE	0.8001	0.0006	0.0001	0	0
FALSE	0.7915	0.0007	0.0001	0	0
TRUE	0.7751	0.0007	0	0	0
FALSE	0.4775	0.0046	0.0007	0.0001	0
FALSE	0.6084	0.003	0.0005	0.0001	0
TRUE	0.7757	0.0007	0	0	0
FALSE	0.5514	0.0037	0.0006	0.0001	0
FALSE	0.638	0.0026	0.0004	0.0001	0
FALSE	0.4695	0.0047	0.0008	0.0001	0
FALSE	0.6774	0.0021	0.0003	0	0
FALSE	0.829	0.0003	0	0	0
FALSE	0.7524	0.0012	0.0002	0	0
FALSE	0.4755	0.0046	0.0008	0.0001	0
FALSE	0.6113	0.003	0.0005	0.0001	0
FALSE	0.715	0.0017	0.0003	0	0
FALSE	0.4928	0.0044	0.0007	0.0001	0
FALSE	0.8412	0.0001	0	0	0
FALSE	0.624	0.0028	0.0005	0.0001	0
FALSE	0.766	0.001	0.0002	0	0
FALSE	0.667	0.0023	0.0004	0.0001	0
FALSE	0.8114	0.0005	0.0001	0	0
FALSE	0.7475	0.0013	0.0002	0	0
FALSE	0.6196	0.0029	0.0005	0.0001	0
FALSE	0.8298	0.0003	0	0	0
FALSE	0.5489	0.0037	0.0006	0.0001	0
FALSE	0.7196	0.0016	0.0003	0	0
FALSE	0.5036	0.0043	0.0007	0.0001	0
FALSE	0.5329	0.0039	0.0006	0.0001	0
FALSE	0.7121	0.0017	0.0003	0	0
FALSE	0.5484	0.0037	0.0006	0.0001	0
FALSE	0.6472	0.0025	0.0004	0.0001	0
FALSE	0.4902	0.0044	0.0007	0.0001	0
FALSE	0.5146	0.0041	0.0007	0.0001	0
FALSE	0.7259	0.0015	0.0003	0	0
FALSE	0.6317	0.0027	0.0004	0.0001	0
FALSE	0.6042	0.003	0.0005	0.0001	0
FALSE	0.4618	0.0048	0.0008	0.0001	0
FALSE	0.6367	0.0026	0.0004	0.0001	0
FALSE	0.7093	0.0017	0.0003	0	0
FALSE	0.8114	0.0005	0.0001	0	0
FALSE	0.4986	0.0043	0.0007	0.0001	0
FALSE	0.5256	0.004	0.0007	0.0001	0
FALSE	0.6222	0.0028	0.0005	0.0001	0
FALSE	0.7768	0.0009	0.0001	0	0
FALSE	0.7163	0.0017	0.0003	0	0
FALSE	0.8238	0.0003	0.0001	0	0
FALSE	0.7034	0.0018	0.0003	0	0
FALSE	0.7539	0.0012	0.0002	0	0
FALSE	0.7135	0.0017	0.0003	0	0
FALSE	0.7194	0.0016	0.0003	0	0
FALSE	0.838	0.0002	0	0	0
FALSE	0.7059	0.0018	0.0003	0	0
FALSE	0.5766	0.0034	0.0006	0.0001	0
FALSE	0.8418	0.0001	0	0	0
FALSE	0.4882	0.0045	0.0007	0.0001	0
FALSE	0.458	0.0048	0.0008	0.0001	0
FALSE	0.5406	0.0038	0.0006	0.0001	0
TRUE	0.7751	0.0007	0	0	0
FALSE	0.8199	0.0004	0.0001	0	0
FALSE	0.4766	0.0046	0.0008	0.0001	0
FALSE	0.5562	0.0036	0.0006	0.0001	0
FALSE	0.8212	0.0004	0.0001	0	0
FALSE	0.8109	0.0005	0.0001	0	0
FALSE	0.5736	0.0034	0.0006	0.0001	0
FALSE	0.6933	0.0019	0.0003	0	0
FALSE	0.8443	0.0001	0	0	0
FALSE	0.8378	0.0002	0	0	0
FALSE	0.4646	0.0048	0.0008	0.0001	0
FALSE	0.6726	0.0022	0.0004	0.0001	0
FALSE	0.5038	0.0043	0.0007	0.0001	0
FALSE	0.4655	0.0048	0.0008	0.0001	0
FALSE	0.6118	0.0029	0.0005	0.0001	0
FALSE	0.4836	0.0045	0.0007	0.0001	0
FALSE	0.8075	0.0005	0.0001	0	0
FALSE	0.5604	0.0036	0.0006	0.0001	0
FALSE	0.6014	0.0031	0.0005	0.0001	0
FALSE	0.5963	0.0031	0.0005	0.0001	0
FALSE	0.5617	0.0036	0.0006	0.0001	0
FALSE	0.6844	0.002	0.0003	0	0
FALSE	0.8436	0.0001	0	0	0
FALSE	0.8211	0.0004	0.0001	0	0
FALSE	0.7337	0.0014	0.0002	0	0
FALSE	0.7865	0.0008	0.0001	0	0
FALSE	0.6547	0.0024	0.0004	0.0001	0
FALSE	0.5028	0.0043	0.0007	0.0001	0
[truncated: 392,753+ more rows]

## Sheet: Supplementary Figure 5a
Loss rate	Data recovery rate of Yin-Yang Code						Data recovery rate of DNA Fountain
	Repeat 1	Repeat 2	Repeat 3	Repeat 4	Repeat 5	Repeat 6	Repeat 1	Repeat 2	Repeat 3	Repeat 4	Repeat 5	Repeat 6
0.01	0.99	0.99	0.99	0.99	0.99	0.99	1	1	1	1	1	1
0.02	0.98	0.98	0.98	0.98	0.98	0.98	0.127691	0.110832	0.0608963	0.079837	0.144974	0.0652134
0.03	0.97	0.97	0.97	0.97	0.97	0.97	0.0508482	0.0719324	0.0924085	0.0646206	0.109601	0.0808403
0.04	0.96	0.96	0.96	0.96	0.96	0.96	0.078773	0.0276207	0.0436276	0.0593457	0.038444	0.0413474
0.05	0.95	0.95	0.9501	0.95	0.9501	0.95	0.0278943	0.0312994	0.0305545	0.0293992	0.0238204	0.0317402
0.06	0.94	0.94	0.94	0.94	0.94	0.94	0.0209929	0.0142436	0.0275295	0.019716	0.0288064	0.0194424
0.07	0.93	0.93	0.93	0.93	0.93	0.93	0.0180743	0.0193512	0.0249909	0.0257661	0.0199289	0.014578
0.08	0.92	0.92	0.92	0.92	0.92	0.92	0.0145476	0.0128603	0.0278031	0.0137571	0.022057	0.0145172
0.09	0.91	0.91	0.91	0.91	0.91	0.91	0.0153077	0.0183023	0.0136811	0.0169342	0.0190624	0.0177095
0.1	0.9001	0.9	0.9001	0.9	0.9	0.9001	0.0145324	0.00893834	0.016995	0.0160829	0.0124954	0.016387

## Sheet: Supplementary Figure 5b
Loss rate	Data recovery rate of Yin-Yang Code						Data recovery rate of DNA Fountain
	Repeat 1	Repeat 2	Repeat 3	Repeat 4	Repeat 5	Repeat 6	Repeat 1	Repeat 2	Repeat 3	Repeat 4	Repeat 5	Repeat 6
0.015	0.985	0.985	0.985	0.985	0.985	0.985	1	1	1	1	1	1
0.016	0.984	0.984	0.984	0.984	0.984	0.984	1	1	1	1	1	1
0.017	0.983	0.983	0.983	0.983	0.983	0.983	1	1	1	1	1	1
0.018	0.982	0.982	0.982	0.982	0.982	0.982	1	0.401709	1	0.678022	1	1
0.019	0.981	0.981	0.981	0.981	0.981	0.981	0.31456	0.651359	0.0752311	0.65864	1	0.492187
0.02	0.98	0.98	0.98	0.98	0.98	0.98	0.127691	0.110832	0.0608963	0.079837	0.144974	0.0652134

## Sheet: Supplementary Figure 5c
Coding algorithm	Encoded file	Oligo coverage	Information recovery rate
Yin-Yang Code	File 1	0.0071599	0.010829
Yin-Yang Code	File 1	0.00775656	0.0104556
Yin-Yang Code	File 1	0.0107399	0.012696
Yin-Yang Code	File 1	0.127685	0.128827
Yin-Yang Code	File 1	0.130668	0.134055
Yin-Yang Code	File 1	0.140811	0.141897
Yin-Yang Code	File 1	0.545346	0.554518
Yin-Yang Code	File 1	0.546539	0.557879
Yin-Yang Code	File 1	0.551909	0.564227
Yin-Yang Code	File 1	0.758353	0.797237
Yin-Yang Code	File 1	0.76432	0.808066
Yin-Yang Code	File 1	0.98926	0.999253
Yin-Yang Code	File 1	0.989857	0.999253
Yin-Yang Code	File 1	0.99284	1
Yin-Yang Code	File 1	0.993437	1
Yin-Yang Code	File 1	0.99642	0.999253
Yin-Yang Code	File 1	0.99642	0.999253
Yin-Yang Code	File 1	0.997017	0.999253
Yin-Yang Code	File 1	0.997017	1
Yin-Yang Code	File 1	0.997017	1
Yin-Yang Code	File 1	0.997613	1
Yin-Yang Code	File 1	0.997613	1
Yin-Yang Code	File 1	0.997613	0.999253
Yin-Yang Code	File 1	0.99821	1
Yin-Yang Code	File 1	0.99821	1
Yin-Yang Code	File 1	0.99821	1
Yin-Yang Code	File 1	0.99821	0.99888
Yin-Yang Code	File 2	0.00236531	0.00246508
Yin-Yang Code	File 2	0.00420499	0.00410846
Yin-Yang Code	File 2	0.00551905	0.00575185
Yin-Yang Code	File 2	0.00551905	0.00608053
Yin-Yang Code	File 2	0.00630749	0.00755957
Yin-Yang Code	File 2	0.0086728	0.010189
Yin-Yang Code	File 2	0.637582	0.656861
Yin-Yang Code	File 2	0.639159	0.659162
Yin-Yang Code	File 2	0.639685	0.660641
Yin-Yang Code	File 2	0.64205	0.661956
Yin-Yang Code	File 2	0.826281	0.875267
Yin-Yang Code	File 2	0.826281	0.87198
Yin-Yang Code	File 2	0.986071	0.998192
Yin-Yang Code	File 2	0.986859	0.997864
Yin-Yang Code	File 2	0.990013	0.999178
Yin-Yang Code	File 2	0.990539	0.99885
Yin-Yang Code	File 2	0.993955	0.999507
Yin-Yang Code	File 2	0.994218	0.999343
Yin-Yang Code	File 2	0.997109	0.999507
Yin-Yang Code	File 2	0.997372	0.999507
Yin-Yang Code	File 2	0.997635	0.999671
Yin-Yang Code	File 2	0.997898	0.999507
Yin-Yang Code	File 2	0.998423	0.999836
Yin-Yang Code	File 2	0.998686	0.999178
Yin-Yang Code	File 2	0.998686	0.998685
Yin-Yang Code	File 2	0.998949	1
Yin-Yang Code	File 2	0.998949	1
Yin-Yang Code	File 2	0.999737	0.999178
Yin-Yang Code	File 3	0.00713977	0.00838027
Yin-Yang Code	File 3	0.0099524	0.010441
Yin-Yang Code	File 3	0.0149286	0.0159363
Yin-Yang Code	File 3	0.0205539	0.0211568
Yin-Yang Code	File 3	0.0229338	0.0234922
Yin-Yang Code	File 3	0.0335353	0.0348949
Yin-Yang Code	File 3	0.594981	0.617667
Yin-Yang Code	File 3	0.596062	0.618766
Yin-Yang Code	File 3	0.603418	0.62646
Yin-Yang Code	File 3	0.603851	0.625635
Yin-Yang Code	File 3	0.79035	0.839401
Yin-Yang Code	File 3	0.79035	0.839264
Yin-Yang Code	File 3	0.791649	0.842286
Yin-Yang Code	File 3	0.794029	0.84311
Yin-Yang Code	File 3	0.988533	0.998489
Yin-Yang Code	File 3	0.988533	0.998489
Yin-Yang Code	File 3	0.988749	0.998351
Yin-Yang Code	File 3	0.99048	0.998214
Yin-Yang Code	File 3	0.994158	0.998764
Yin-Yang Code	File 3	0.994375	0.998764
Yin-Yang Code	File 3	0.995457	0.999176
Yin-Yang Code	File 3	0.995889	0.99945
Yin-Yang Code	File 3	0.996755	0.99945
Yin-Yang Code	File 3	0.996755	0.998901
Yin-Yang Code	File 3	0.998053	0.998351
Yin-Yang Code	File 3	0.998269	0.999313
Yin-Yang Code	File 3	0.998269	0.999176
Yin-Yang Code	File 3	0.998269	0.998764
Yin-Yang Code	File 3	0.998486	0.998626
Yin-Yang Code	File 3	0.998702	0.999588
DNA Fountain	File 1	0.0716034	0.00224048
DNA Fountain	File 1	0.0820073	0.00224048
DNA Fountain	File 1	0.110159	0.00224048
DNA Fountain	File 1	0.218482	0.00448096
DNA Fountain	File 1	0.231334	0.00373413
DNA Fountain	File 1	0.238066	0.00597461
DNA Fountain	File 1	0.281518	0.00522778
DNA Fountain	File 1	0.298654	0.00746826
DNA Fountain	File 1	0.320073	0.00970874
DNA Fountain	File 1	0.401469	0.0186706
DNA Fountain	File 1	0.416769	0.0112024
DNA Fountain	File 1	0.510404	0.00746826
DNA Fountain	File 1	0.575887	0.0313667
DNA Fountain	File 1	0.715422	0.0724421
DNA Fountain	File 1	0.96022	0.404033
DNA Fountain	File 1	0.968788	0.384615
DNA Fountain	File 1	0.981028	0.514563
DNA Fountain	File 1	0.997552	0.0321135
DNA Fountain	File 1	0.998776	1
DNA Fountain	File 1	0.999388	1
DNA Fountain	File 1	0.999388	1
DNA Fountain	File 1	1	1
DNA Fountain	File 1	1	1
DNA Fountain	File 1	1	1
DNA Fountain	File 1	1	1
DNA Fountain	File 1	1	1
DNA Fountain	File 1	1	1
DNA Fountain	File 1	1	1
DNA Fountain	File 1	1	1
DNA Fountain	File 1	1	1
DNA Fountain	File 1	1	1
DNA Fountain	File 1	1	1
DNA Fountain	File 1	1	1
DNA Fountain	File 1	1	1
DNA Fountain	File 1	1	1
DNA Fountain	File 2	0.3159	0.001
DNA Fountain	File 2	0.4608	0.0013
DNA Fountain	File 2	0.4752	0.0338
DNA Fountain	File 2	0.992	0.0056
DNA Fountain	File 2	0.9928	0.0049
DNA Fountain	File 2	0.9964	0.051
DNA Fountain	File 2	0.9987	1
DNA Fountain	File 2	0.9991	1
DNA Fountain	File 2	0.9992	1
DNA Fountain	File 2	0.9994	1
DNA Fountain	File 2	0.9994	1
DNA Fountain	File 2	0.9994	1
DNA Fountain	File 2	0.0549	0.00197174
DNA Fountain	File 2	0.0591	0.00131449
DNA Fountain	File 2	0.0783	0.00328623
DNA Fountain	File 2	0.1003	0.00328623
DNA Fountain	File 2	0.1358	0.00624384
DNA Fountain	File 2	0.1651	0.00558659
DNA Fountain	File 2	0.204	0.00887282
DNA Fountain	File 2	0.2486	0.00887282
DNA Fountain	File 2	0.267	0.00887282
DNA Fountain	File 2	0.8705	0.759777
DNA Fountain	File 2	0.9107	0.808084
DNA Fountain	File 2	0.9575	0.88794
DNA Fountain	File 2	0.9989	1
DNA Fountain	File 2	0.9989	1
DNA Fountain	File 2	0.9991	1
DNA Fountain	File 2	0.9992	1
DNA Fountain	File 2	0.9994	1
DNA Fountain	File 2	0.9994	1
DNA Fountain	File 2	0.9994	1
DNA Fountain	File 2	0.9996	1
DNA Fountain	File 2	0.9998	1
DNA Fountain	File 3	0.1301	0.0013
DNA Fountain	File 3	0.0350748	0.000274725
DNA Fountain	File 3	0.0353201	0.000824176
DNA Fountain	File 3	0.041452	0.000824176
DNA Fountain	File 3	0.0586215	0.000824176
DNA Fountain	File 3	0.0652441	0.000549451
DNA Fountain	File 3	0.0853569	0.00247253
DNA Fountain	File 3	0.116262	0.00164835
DNA Fountain	File 3	0.125337	0.00164835
DNA Fountain	File 3	0.327447	0.00357143
DNA Fountain	File 3	0.401275	0.00714286
DNA Fountain	File 3	0.404709	0.00192308
DNA Fountain	File 3	0.4052	0.0115385
DNA Fountain	File 3	0.416483	0.0104396
DNA Fountain	File 3	0.519745	0.00302198
DNA Fountain	File 3	0.650233	0.0293956
DNA Fountain	File 3	0.687025	0.031044
DNA Fountain	File 3	0.738043	0.028022
DNA Fountain	File 3	0.772872	0.0307692
DNA Fountain	File 3	0.997302	0.0464286
DNA Fountain	File 3	0.998038	0.22033
DNA Fountain	File 3	0.998528	0.0222527
DNA Fountain	File 3	0.998774	1
DNA Fountain	File 3	0.999019	1
DNA Fountain	File 3	0.999019	1
DNA Fountain	File 3	0.999019	1
DNA Fountain	File 3	0.999264	1
DNA Fountain	File 3	0.999509	1
DNA Fountain	File 3	0.999509	1
DNA Fountain	File 3	0.999755	1
DNA Fountain	File 3	0.999755	1
DNA Fountain	File 3	0.999755	1
DNA Fountain	File 3	0.999755	1
DNA Fountain	File 3	0.999755	1
DNA Fountain	File 3	0.999755	1
DNA Fountain	File 3	0.999755	1
DNA Fountain	File 3	1	1
DNA Fountain	Tar	0.00707676	0
DNA Fountain	Tar	0.00762112	0
DNA Fountain	Tar	0.0089276	0
DNA Fountain	Tar	0.00990746	0.000123016
DNA Fountain	Tar	0.0123027	0.000123016
DNA Fountain	Tar	0.014589	0.000123016
DNA Fountain	Tar	0.116277	0.000492065
DNA Fountain	Tar	0.393685	0.00135318
DNA Fountain	Tar	0.42798	0.0116866
DNA Fountain	Tar	0.56712	0.000615082
DNA Fountain	Tar	0.576483	0.0114405
DNA Fountain	Tar	0.964725	1
DNA Fountain	Tar	0.974741	1
DNA Fountain	Tar	0.9816	0.0264485
DNA Fountain	Tar	0.982145	0.00701193
DNA Fountain	Tar	0.985084	0.328331
DNA Fountain	Tar	0.98552	1
DNA Fountain	Tar	0.986064	1
DNA Fountain	Tar	0.999129	1
DNA Fountain	Tar	0.999456	1
DNA Fountain	Tar	0.999565	1
DNA Fountain	Tar	0.999673	1
DNA Fountain	Tar	0.999891	1
DNA Fountain	Tar	1	1

## Sheet: Supplementary Figure 6
Sequence depth	Loss rate			Error rate
	Lower bound	Average value	Upper bound	Lower bound	Average value	Upper bound
100x	8.93561e-05	0.000107133	0.000131406	9.46124e-05	0.000127252	0.000149165
300x	9.9524e-05	0.000121626	0.000144547	7.88436e-05	0.000109415	0.000131406
500x	0.000101688	0.000134823	0.000161098	7.35874e-05	0.000102341	0.000120894
700x	0.000103851	0.000137711	0.000190931	7.35874e-05	9.97101e-05	0.000120894
900x	0.000108178	0.000139426	0.000161098	7.1599e-05	9.77368e-05	0.000118265
