# Supplementary material for: Towards practical and robust DNA-based data archiving using the yin–yang codec system
Source: Nat Comput Sci. 2022 Apr 25;2(4):234–42. doi: 10.1038/s43588-022-00231-2 (PMC10766522; doi:10.1038/s43588-022-00231-2)
Supplement: Supplementary file 7 — Statistical source data. [file 43588_2022_231_MOESM7_ESM.xlsx]

## Sheet: a
coding algorithm	perturbation type	perturbation rate	recover rate
Yin-Yang Code	indel	0.0001	1
Yin-Yang Code	indel	0.0001	1
Yin-Yang Code	indel	0.0001	0.99983
Yin-Yang Code	indel	0.0001	1
Yin-Yang Code	indel	0.0001	1
Yin-Yang Code	indel	0.0001	0.99983
Yin-Yang Code	indel	0.0001	1
Yin-Yang Code	indel	0.0001	1
Yin-Yang Code	indel	0.0001	0.99983
Yin-Yang Code	indel	0.0001	1
Yin-Yang Code	indel	0.0001	1
Yin-Yang Code	indel	0.0001	0.9999
Yin-Yang Code	indel	0.001	0.998531
Yin-Yang Code	indel	0.001	0.998031
Yin-Yang Code	indel	0.001	0.998212
Yin-Yang Code	indel	0.001	0.998798
Yin-Yang Code	indel	0.001	0.998031
Yin-Yang Code	indel	0.001	0.998212
Yin-Yang Code	indel	0.001	0.998798
Yin-Yang Code	indel	0.001	0.998031
Yin-Yang Code	indel	0.001	0.998212
Yin-Yang Code	indel	0.001	0.999633
Yin-Yang Code	indel	0.001	0.999767
Yin-Yang Code	indel	0.001	0.999633
Yin-Yang Code	indel	0.003	0.994925
Yin-Yang Code	indel	0.003	0.994094
Yin-Yang Code	indel	0.003	0.994381
Yin-Yang Code	indel	0.003	0.994925
Yin-Yang Code	indel	0.003	0.994423
Yin-Yang Code	indel	0.003	0.994295
Yin-Yang Code	indel	0.003	0.994792
Yin-Yang Code	indel	0.003	0.994094
Yin-Yang Code	indel	0.003	0.994253
Yin-Yang Code	indel	0.003	0.999
Yin-Yang Code	indel	0.003	0.998967
Yin-Yang Code	indel	0.003	0.999233
Yin-Yang Code	indel	0.005	0.991587
Yin-Yang Code	indel	0.005	0.990157
Yin-Yang Code	indel	0.005	0.990592
Yin-Yang Code	indel	0.005	0.991587
Yin-Yang Code	indel	0.005	0.990157
Yin-Yang Code	indel	0.005	0.990294
Yin-Yang Code	indel	0.005	0.990919
Yin-Yang Code	indel	0.005	0.990157
Yin-Yang Code	indel	0.005	0.990507
Yin-Yang Code	indel	0.005	0.9985
Yin-Yang Code	indel	0.005	0.998867
Yin-Yang Code	indel	0.005	0.998434
Yin-Yang Code	indel	0.008	0.985978
Yin-Yang Code	indel	0.008	0.986877
Yin-Yang Code	indel	0.008	0.986803
Yin-Yang Code	indel	0.008	0.997534
Yin-Yang Code	indel	0.008	0.986779
Yin-Yang Code	indel	0.008	0.9854
Yin-Yang Code	indel	0.008	0.986718
Yin-Yang Code	indel	0.008	0.9975
Yin-Yang Code	indel	0.008	0.987046
Yin-Yang Code	indel	0.008	0.984908
Yin-Yang Code	indel	0.008	0.98642
Yin-Yang Code	indel	0.008	0.997667
Yin-Yang Code	indel	0.01	0.982505
Yin-Yang Code	indel	0.01	0.980315
Yin-Yang Code	indel	0.01	0.980843
Yin-Yang Code	indel	0.01	0.98304
Yin-Yang Code	indel	0.01	0.980807
Yin-Yang Code	indel	0.01	0.981269
Yin-Yang Code	indel	0.01	0.982505
Yin-Yang Code	indel	0.01	0.980315
Yin-Yang Code	indel	0.01	0.980758
Yin-Yang Code	indel	0.01	0.997334
Yin-Yang Code	indel	0.01	0.9971
Yin-Yang Code	indel	0.01	0.9971
DNA Fountain	indel	0.0001	0.125429
DNA Fountain	indel	0.0001	0.0438687
DNA Fountain	indel	0.0001	0.0565299
DNA Fountain	indel	0.0001	0.0580278
DNA Fountain	indel	0.0001	0.0234101
DNA Fountain	indel	0.0001	1
DNA Fountain	indel	0.0001	1
DNA Fountain	indel	0.0001	0.0469962
DNA Fountain	indel	0.0001	0.487186
DNA Fountain	indel	0.0001	0.116851
DNA Fountain	indel	0.0001	0.152594
DNA Fountain	indel	0.0001	0.247684
DNA Fountain	indel	0.0001	0.0839424
DNA Fountain	indel	0.0001	0.162891
DNA Fountain	indel	0.0001	0.0228221
DNA Fountain	indel	0.0001	1
DNA Fountain	indel	0.0001	1
DNA Fountain	indel	0.0001	0.0857815
DNA Fountain	indel	0.0001	0.277905
DNA Fountain	indel	0.0001	0.165911
DNA Fountain	indel	0.0001	0.132638
DNA Fountain	indel	0.0001	0.235856
DNA Fountain	indel	0.0001	0.0503298
DNA Fountain	indel	0.0001	0.101828
DNA Fountain	indel	0.0001	0.165376
DNA Fountain	indel	0.0001	1
DNA Fountain	indel	0.0001	1
DNA Fountain	indel	0.0001	0.0297301
DNA Fountain	indel	0.0001	0.50728
DNA Fountain	indel	0.0001	0.254566
DNA Fountain	indel	0.001	0.0752452
DNA Fountain	indel	0.001	0.0351725
DNA Fountain	indel	0.001	0.00408435
DNA Fountain	indel	0.001	0.0121019
DNA Fountain	indel	0.001	0.00897673
DNA Fountain	indel	0.001	0.056891
DNA Fountain	indel	0.001	0.341864
DNA Fountain	indel	0.001	0.0180846
DNA Fountain	indel	0.001	0.0635164
DNA Fountain	indel	0.001	0.0753233
DNA Fountain	indel	0.001	0.0829801
DNA Fountain	indel	0.001	0.0537432
DNA Fountain	indel	0.001	0.0239249
DNA Fountain	indel	0.001	0.0272017
DNA Fountain	indel	0.001	0.0148096
DNA Fountain	indel	0.001	0.594284
DNA Fountain	indel	0.001	0.652231
DNA Fountain	indel	0.001	0.0103244
DNA Fountain	indel	0.001	0.126607
DNA Fountain	indel	0.001	0.0323957
DNA Fountain	indel	0.001	0.0396027
DNA Fountain	indel	0.001	0.0111424
DNA Fountain	indel	0.001	0.0326826
DNA Fountain	indel	0.001	0.0225452
DNA Fountain	indel	0.001	0.00646795
DNA Fountain	indel	0.001	0.253472
DNA Fountain	indel	0.001	0.718504
DNA Fountain	indel	0.001	0.00784306
DNA Fountain	indel	0.001	0.0290336
DNA Fountain	indel	0.001	0.0329956
DNA Fountain	indel	0.003	0.0103338
DNA Fountain	indel	0.003	0.0214048
DNA Fountain	indel	0.003	0.00876547
DNA Fountain	indel	0.003	0.0109224
DNA Fountain	indel	0.003	0.00858473
DNA Fountain	indel	0.003	0.019765
DNA Fountain	indel	0.003	0.107283
DNA Fountain	indel	0.003	0.00598849
DNA Fountain	indel	0.003	0.0331205
DNA Fountain	indel	0.003	0.0506599
DNA Fountain	indel	0.003	0.0193063
DNA Fountain	indel	0.003	0.00331141
DNA Fountain	indel	0.003	0.00475087
DNA Fountain	indel	0.003	0.00942353
DNA Fountain	indel	0.003	0.0108975
DNA Fountain	indel	0.003	0.0651709
DNA Fountain	indel	0.003	0.194554
DNA Fountain	indel	0.003	0.00691059
DNA Fountain	indel	0.003	0.0441039
DNA Fountain	indel	0.003	0.0253966
DNA Fountain	indel	0.003	0.0241948
DNA Fountain	indel	0.003	0.0102176
DNA Fountain	indel	0.003	0.0142139
DNA Fountain	indel	0.003	0.00364901
DNA Fountain	indel	0.003	0.00530764
DNA Fountain	indel	0.003	0.0109509
DNA Fountain	indel	0.003	0.105315
DNA Fountain	indel	0.003	0.0017147
DNA Fountain	indel	0.003	0.039421
DNA Fountain	indel	0.003	0.0585922
DNA Fountain	indel	0.005	0.0182544
DNA Fountain	indel	0.005	0.00947182
DNA Fountain	indel	0.005	0.00764169
DNA Fountain	indel	0.005	0.0103573
DNA Fountain	indel	0.005	0.0030027
DNA Fountain	indel	0.005	0.0189637
DNA Fountain	indel	0.005	0.0574147
DNA Fountain	indel	0.005	0.00570875
DNA Fountain	indel	0.005	0.00885483
DNA Fountain	indel	0.005	0.0275963
DNA Fountain	indel	0.005	0.0108598
DNA Fountain	indel	0.005	0.0095464
DNA Fountain	indel	0.005	0.00259632
DNA Fountain	indel	0.005	0.00781404
DNA Fountain	indel	0.005	0.00318302
DNA Fountain	indel	0.005	0.0742521
DNA Fountain	indel	0.005	0.285761
DNA Fountain	indel	0.005	0.00378684
DNA Fountain	indel	0.005	0.017284
DNA Fountain	indel	0.005	0.027663
DNA Fountain	indel	0.005	0.0163671
DNA Fountain	indel	0.005	0.0112021
DNA Fountain	indel	0.005	0.00775795
DNA Fountain	indel	0.005	0.00778946
DNA Fountain	indel	0.005	0.00827114
DNA Fountain	indel	0.005	0.0232372
DNA Fountain	indel	0.005	0.107612
DNA Fountain	indel	0.005	0.00533058
DNA Fountain	indel	0.005	0.0191571
DNA Fountain	indel	0.005	0.0284629
DNA Fountain	indel	0.008	0.0126234
DNA Fountain	indel	0.008	0.00977014
DNA Fountain	indel	0.008	0.00625441
DNA Fountain	indel	0.008	0.00726116
DNA Fountain	indel	0.008	0.00325358
DNA Fountain	indel	0.008	0.0130876
DNA Fountain	indel	0.008	0.136155
DNA Fountain	indel	0.008	0.00367287
DNA Fountain	indel	0.008	0.016092
DNA Fountain	indel	0.008	0.0330623
DNA Fountain	indel	0.008	0.0123759
DNA Fountain	indel	0.008	0.00568309
DNA Fountain	indel	0.008	0.00642491
DNA Fountain	indel	0.008	0.00369261
DNA Fountain	indel	0.008	0.0138889
DNA Fountain	indel	0.008	0.0757874
DNA Fountain	indel	0.008	0.00207732
DNA Fountain	indel	0.008	0.00664112
DNA Fountain	indel	0.008	0.0277296
DNA Fountain	indel	0.008	0.0244423
DNA Fountain	indel	0.008	0.00325174
DNA Fountain	indel	0.008	0.00476637
DNA Fountain	indel	0.008	0.00834234
DNA Fountain	indel	0.008	0.00309678
DNA Fountain	indel	0.008	0.0333868
DNA Fountain	indel	0.008	0.00469858
DNA Fountain	indel	0.008	0.0248634
DNA Fountain	indel	0.01	0.00841558
DNA Fountain	indel	0.01	0.00369923
DNA Fountain	indel	0.01	0.00232506
DNA Fountain	indel	0.01	0.00488992
DNA Fountain	indel	0.01	0.00403757
DNA Fountain	indel	0.01	0.0149573
DNA Fountain	indel	0.01	0.0436352
DNA Fountain	indel	0.01	0.0020825
DNA Fountain	indel	0.01	0.0121754
DNA Fountain	indel	0.01	0.037595
DNA Fountain	indel	0.01	0.0165836
DNA Fountain	indel	0.01	0.00669739
DNA Fountain	indel	0.01	0.0061304
DNA Fountain	indel	0.01	0.00439847
DNA Fountain	indel	0.01	0.00468044
DNA Fountain	indel	0.01	0.0184295
DNA Fountain	indel	0.01	0.0360892
DNA Fountain	indel	0.01	0.00323772
DNA Fountain	indel	0.01	0.0182205
DNA Fountain	indel	0.01	0.0282629
DNA Fountain	indel	0.01	0.00922001
DNA Fountain	indel	0.01	0.00832326
DNA Fountain	indel	0.01	0.00771144
DNA Fountain	indel	0.01	0.00670828
DNA Fountain	indel	0.01	0.00391997
DNA Fountain	indel	0.01	0.0104167
DNA Fountain	indel	0.01	0.0541339
DNA Fountain	indel	0.01	0.00337241
DNA Fountain	indel	0.01	0.00766284
DNA Fountain	indel	0.01	0.0243967

## Sheet: b
coding algorithm	perturbation type	perturbation rate	recover rate
Yin-Yang Code	SNV	0.0001	1
Yin-Yang Code	SNV	0.0001	1
Yin-Yang Code	SNV	0.0001	0.999957
Yin-Yang Code	SNV	0.0001	1
Yin-Yang Code	SNV	0.0001	1
Yin-Yang Code	SNV	0.0001	0.999957
Yin-Yang Code	SNV	0.0001	1
Yin-Yang Code	SNV	0.0001	1
Yin-Yang Code	SNV	0.0001	0.999957
Yin-Yang Code	SNV	0.0001	1
Yin-Yang Code	SNV	0.0001	1
Yin-Yang Code	SNV	0.0001	0.999967
Yin-Yang Code	SNV	0.001	0.999332
Yin-Yang Code	SNV	0.001	0.99918
Yin-Yang Code	SNV	0.001	0.999319
Yin-Yang Code	SNV	0.001	0.999733
Yin-Yang Code	SNV	0.001	0.999344
Yin-Yang Code	SNV	0.001	0.999319
Yin-Yang Code	SNV	0.001	0.999599
Yin-Yang Code	SNV	0.001	0.999508
Yin-Yang Code	SNV	0.001	0.999404
Yin-Yang Code	SNV	0.001	0.999867
Yin-Yang Code	SNV	0.001	1
Yin-Yang Code	SNV	0.001	0.999933
Yin-Yang Code	SNV	0.003	0.998264
Yin-Yang Code	SNV	0.003	0.997867
Yin-Yang Code	SNV	0.003	0.998255
Yin-Yang Code	SNV	0.003	0.998264
Yin-Yang Code	SNV	0.003	0.997539
Yin-Yang Code	SNV	0.003	0.998169
Yin-Yang Code	SNV	0.003	0.998665
Yin-Yang Code	SNV	0.003	0.998031
Yin-Yang Code	SNV	0.003	0.998255
Yin-Yang Code	SNV	0.003	0.999733
Yin-Yang Code	SNV	0.003	0.9997
Yin-Yang Code	SNV	0.003	0.9995
Yin-Yang Code	SNV	0.005	0.997196
Yin-Yang Code	SNV	0.005	0.997539
Yin-Yang Code	SNV	0.005	0.996765
Yin-Yang Code	SNV	0.005	0.997463
Yin-Yang Code	SNV	0.005	0.996063
Yin-Yang Code	SNV	0.005	0.996892
Yin-Yang Code	SNV	0.005	0.997329
Yin-Yang Code	SNV	0.005	0.996883
Yin-Yang Code	SNV	0.005	0.99685
Yin-Yang Code	SNV	0.005	0.999367
Yin-Yang Code	SNV	0.005	0.999467
Yin-Yang Code	SNV	0.005	0.9994
Yin-Yang Code	SNV	0.008	0.995459
Yin-Yang Code	SNV	0.008	0.995571
Yin-Yang Code	SNV	0.008	0.994806
Yin-Yang Code	SNV	0.008	0.9991
Yin-Yang Code	SNV	0.008	0.996261
Yin-Yang Code	SNV	0.008	0.995571
Yin-Yang Code	SNV	0.008	0.994679
Yin-Yang Code	SNV	0.008	0.9991
Yin-Yang Code	SNV	0.008	0.994925
Yin-Yang Code	SNV	0.008	0.994259
Yin-Yang Code	SNV	0.008	0.995062
Yin-Yang Code	SNV	0.008	0.999267
Yin-Yang Code	SNV	0.01	0.995059
Yin-Yang Code	SNV	0.01	0.99311
Yin-Yang Code	SNV	0.01	0.994083
Yin-Yang Code	SNV	0.01	0.993857
Yin-Yang Code	SNV	0.01	0.993766
Yin-Yang Code	SNV	0.01	0.994168
Yin-Yang Code	SNV	0.01	0.994124
Yin-Yang Code	SNV	0.01	0.994259
Yin-Yang Code	SNV	0.01	0.994083
Yin-Yang Code	SNV	0.01	0.998833
Yin-Yang Code	SNV	0.01	0.998967
Yin-Yang Code	SNV	0.01	0.998667
DNA Fountain	SNV	0.0001	0.737044
DNA Fountain	SNV	0.0001	0.709491
DNA Fountain	SNV	0.0001	0.243069
DNA Fountain	SNV	0.0001	0.591459
DNA Fountain	SNV	0.0001	0.30143
DNA Fountain	SNV	0.0001	1
DNA Fountain	SNV	0.0001	1
DNA Fountain	SNV	0.0001	0.31553
DNA Fountain	SNV	0.0001	0.629289
DNA Fountain	SNV	0.0001	0.764431
DNA Fountain	SNV	0.0001	0.602611
DNA Fountain	SNV	0.0001	0.732015
DNA Fountain	SNV	0.0001	0.458091
DNA Fountain	SNV	0.0001	0.455598
DNA Fountain	SNV	0.0001	0.394655
DNA Fountain	SNV	0.0001	1
DNA Fountain	SNV	0.0001	1
DNA Fountain	SNV	0.0001	0.221797
DNA Fountain	SNV	0.0001	0.923287
DNA Fountain	SNV	0.0001	0.866484
DNA Fountain	SNV	0.0001	0.514866
DNA Fountain	SNV	0.0001	0.524664
DNA Fountain	SNV	0.0001	0.575661
DNA Fountain	SNV	0.0001	0.366989
DNA Fountain	SNV	0.0001	0.357384
DNA Fountain	SNV	0.0001	1
DNA Fountain	SNV	0.0001	1
DNA Fountain	SNV	0.0001	0.17378
DNA Fountain	SNV	0.0001	0.777267
DNA Fountain	SNV	0.0001	0.908412
DNA Fountain	SNV	0.001	0.145664
DNA Fountain	SNV	0.001	0.219716
DNA Fountain	SNV	0.001	0.134024
DNA Fountain	SNV	0.001	0.115613
DNA Fountain	SNV	0.001	0.221549
DNA Fountain	SNV	0.001	0.332265
DNA Fountain	SNV	0.001	0.625984
DNA Fountain	SNV	0.001	0.136818
DNA Fountain	SNV	0.001	0.403491
DNA Fountain	SNV	0.001	0.20064
DNA Fountain	SNV	0.001	0.376504
DNA Fountain	SNV	0.001	0.300995
DNA Fountain	SNV	0.001	0.127529
DNA Fountain	SNV	0.001	0.193692
DNA Fountain	SNV	0.001	0.127321
DNA Fountain	SNV	0.001	0.711271
DNA Fountain	SNV	0.001	0.926509
DNA Fountain	SNV	0.001	0.0863047
DNA Fountain	SNV	0.001	0.366454
DNA Fountain	SNV	0.001	0.209905
DNA Fountain	SNV	0.001	0.351536
DNA Fountain	SNV	0.001	0.129548
DNA Fountain	SNV	0.001	0.229731
DNA Fountain	SNV	0.001	0.264596
DNA Fountain	SNV	0.001	0.115153
DNA Fountain	SNV	0.001	0.694444
DNA Fountain	SNV	0.001	0.419619
DNA Fountain	SNV	0.001	0.15754
DNA Fountain	SNV	0.001	0.316986
DNA Fountain	SNV	0.001	0.376083
DNA Fountain	SNV	0.003	0.21042
DNA Fountain	SNV	0.003	0.119151
DNA Fountain	SNV	0.003	0.0436026
DNA Fountain	SNV	0.003	0.0363181
DNA Fountain	SNV	0.003	0.105471
DNA Fountain	SNV	0.003	0.414797
DNA Fountain	SNV	0.003	0.415682
DNA Fountain	SNV	0.003	0.0405466
DNA Fountain	SNV	0.003	0.269902
DNA Fountain	SNV	0.003	0.185309
DNA Fountain	SNV	0.003	0.155039
DNA Fountain	SNV	0.003	0.119002
DNA Fountain	SNV	0.003	0.0442149
DNA Fountain	SNV	0.003	0.0815436
DNA Fountain	SNV	0.003	0.138665
DNA Fountain	SNV	0.003	0.444444
DNA Fountain	SNV	0.003	0.503937
DNA Fountain	SNV	0.003	0.0654123
DNA Fountain	SNV	0.003	0.196935
DNA Fountain	SNV	0.003	0.156246
DNA Fountain	SNV	0.003	0.188546
DNA Fountain	SNV	0.003	0.0766397
DNA Fountain	SNV	0.003	0.125111
DNA Fountain	SNV	0.003	0.117063
DNA Fountain	SNV	0.003	0.0489996
DNA Fountain	SNV	0.003	0.228632
DNA Fountain	SNV	0.003	0.45899
DNA Fountain	SNV	0.003	0.0480737
DNA Fountain	SNV	0.003	0.219753
DNA Fountain	SNV	0.003	0.170844
DNA Fountain	SNV	0.005	0.0849293
DNA Fountain	SNV	0.005	0.0779672
DNA Fountain	SNV	0.005	0.0489657
DNA Fountain	SNV	0.005	0.0517373
DNA Fountain	SNV	0.005	0.0595914
DNA Fountain	SNV	0.005	0.171741
DNA Fountain	SNV	0.005	0.289698
DNA Fountain	SNV	0.005	0.048053
DNA Fountain	SNV	0.005	0.23014
DNA Fountain	SNV	0.005	0.205039
DNA Fountain	SNV	0.005	0.142353
DNA Fountain	SNV	0.005	0.0521323
DNA Fountain	SNV	0.005	0.048524
DNA Fountain	SNV	0.005	0.0549563
DNA Fountain	SNV	0.005	0.0693521
DNA Fountain	SNV	0.005	0.289263
DNA Fountain	SNV	0.005	0.443241
DNA Fountain	SNV	0.005	0.0485037
DNA Fountain	SNV	0.005	0.269051
DNA Fountain	SNV	0.005	0.147247
DNA Fountain	SNV	0.005	0.140404
DNA Fountain	SNV	0.005	0.0830984
DNA Fountain	SNV	0.005	0.0615676
DNA Fountain	SNV	0.005	0.0483094
DNA Fountain	SNV	0.005	0.0573178
DNA Fountain	SNV	0.005	0.0974893
DNA Fountain	SNV	0.005	0.425197
DNA Fountain	SNV	0.005	0.0383502
DNA Fountain	SNV	0.005	0.162112
DNA Fountain	SNV	0.005	0.145381
DNA Fountain	SNV	0.008	0.100213
DNA Fountain	SNV	0.008	0.0720753
DNA Fountain	SNV	0.008	0.0504073
DNA Fountain	SNV	0.008	0.0427929
DNA Fountain	SNV	0.008	0.0802967
DNA Fountain	SNV	0.008	0.197115
DNA Fountain	SNV	0.008	0.24147
DNA Fountain	SNV	0.008	0.0311961
DNA Fountain	SNV	0.008	0.180758
DNA Fountain	SNV	0.008	0.139515
DNA Fountain	SNV	0.008	0.158937
DNA Fountain	SNV	0.008	0.0411539
DNA Fountain	SNV	0.008	0.0487177
DNA Fountain	SNV	0.008	0.0578312
DNA Fountain	SNV	0.008	0.0479099
DNA Fountain	SNV	0.008	0.241453
DNA Fountain	SNV	0.008	0.45899
DNA Fountain	SNV	0.008	0.0474261
DNA Fountain	SNV	0.008	0.163389
DNA Fountain	SNV	0.008	0.153979
DNA Fountain	SNV	0.008	0.093809
DNA Fountain	SNV	0.008	0.0661685
DNA Fountain	SNV	0.008	0.0407505
DNA Fountain	SNV	0.008	0.0453976
DNA Fountain	SNV	0.008	0.0631194
DNA Fountain	SNV	0.008	0.132479
DNA Fountain	SNV	0.008	0.350722
DNA Fountain	SNV	0.01	0.130194
DNA Fountain	SNV	0.01	0.0723438
DNA Fountain	SNV	0.01	0.0360229
DNA Fountain	SNV	0.01	0.0444638
DNA Fountain	SNV	0.01	0.0435038
DNA Fountain	SNV	0.01	0.116987
DNA Fountain	SNV	0.01	0.397966
DNA Fountain	SNV	0.01	0.039925
DNA Fountain	SNV	0.01	0.0770541
DNA Fountain	SNV	0.01	0.114518
DNA Fountain	SNV	0.01	0.0585687
DNA Fountain	SNV	0.01	0.0659746
DNA Fountain	SNV	0.01	0.0467337
DNA Fountain	SNV	0.01	0.0405322
DNA Fountain	SNV	0.01	0.0500815
DNA Fountain	SNV	0.01	0.136752
DNA Fountain	SNV	0.01	0.219488
DNA Fountain	SNV	0.01	0.0504981
DNA Fountain	SNV	0.01	0.0977437
DNA Fountain	SNV	0.01	0.133849
DNA Fountain	SNV	0.01	0.0986974
DNA Fountain	SNV	0.01	0.0451366
DNA Fountain	SNV	0.01	0.0380845
DNA Fountain	SNV	0.01	0.0345243
DNA Fountain	SNV	0.01	0.0176555
DNA Fountain	SNV	0.01	0.101229
DNA Fountain	SNV	0.01	0.208333
DNA Fountain	SNV	0.01	0.0358118
DNA Fountain	SNV	0.01	0.124308
DNA Fountain	SNV	0.01	0.108186
