# Supplementary material for: Towards practical and robust DNA-based data archiving using the yin–yang codec system
Source: Nat Comput Sci. 2022 Apr 25;2(4):234–42. doi: 10.1038/s43588-022-00231-2 (PMC10766522; doi:10.1038/s43588-022-00231-2)
Supplement: Supplementary file 8 — Statistical source data. [file 43588_2022_231_MOESM8_ESM.xlsx]

## Sheet: c
Coding algorithm	Encoded file	Obtained oligo amount	Required oligo amount	Recovered binary segments	Original binary segments	Oligo coverage	Information recovery rate
Yin-Yang Code	File 1	12	1676	29	2678	0.0071599	0.010829
Yin-Yang Code	File 1	13	1676	28	2678	0.00775656	0.0104556
Yin-Yang Code	File 1	18	1676	34	2678	0.0107399	0.012696
Yin-Yang Code	File 1	214	1676	345	2678	0.127685	0.128827
Yin-Yang Code	File 1	219	1676	359	2678	0.130668	0.134055
Yin-Yang Code	File 1	236	1676	380	2678	0.140811	0.141897
Yin-Yang Code	File 1	914	1676	1485	2678	0.545346	0.554518
Yin-Yang Code	File 1	916	1676	1494	2678	0.546539	0.557879
Yin-Yang Code	File 1	925	1676	1511	2678	0.551909	0.564227
Yin-Yang Code	File 1	1271	1676	2135	2678	0.758353	0.797237
Yin-Yang Code	File 1	1281	1676	2164	2678	0.76432	0.808066
Yin-Yang Code	File 1	1658	1676	2676	2678	0.98926	0.999253
Yin-Yang Code	File 1	1659	1676	2676	2678	0.989857	0.999253
Yin-Yang Code	File 1	1664	1676	2678	2678	0.99284	1
Yin-Yang Code	File 1	1665	1676	2678	2678	0.993437	1
Yin-Yang Code	File 1	1670	1676	2676	2678	0.99642	0.999253
Yin-Yang Code	File 1	1670	1676	2676	2678	0.99642	0.999253
Yin-Yang Code	File 1	1671	1676	2676	2678	0.997017	0.999253
Yin-Yang Code	File 1	1671	1676	2678	2678	0.997017	1
Yin-Yang Code	File 1	1671	1676	2678	2678	0.997017	1
Yin-Yang Code	File 1	1672	1676	2678	2678	0.997613	1
Yin-Yang Code	File 1	1672	1676	2678	2678	0.997613	1
Yin-Yang Code	File 1	1672	1676	2676	2678	0.997613	0.999253
Yin-Yang Code	File 1	1673	1676	2678	2678	0.99821	1
Yin-Yang Code	File 1	1673	1676	2678	2678	0.99821	1
Yin-Yang Code	File 1	1673	1676	2678	2678	0.99821	1
Yin-Yang Code	File 1	1673	1676	2675	2678	0.99821	0.99888
Yin-Yang Code	File 2	9	3805	15	6085	0.00236531	0.00246508
Yin-Yang Code	File 2	16	3805	25	6085	0.00420499	0.00410846
Yin-Yang Code	File 2	21	3805	35	6085	0.00551905	0.00575185
Yin-Yang Code	File 2	21	3805	37	6085	0.00551905	0.00608053
Yin-Yang Code	File 2	24	3805	46	6085	0.00630749	0.00755957
Yin-Yang Code	File 2	33	3805	62	6085	0.0086728	0.010189
Yin-Yang Code	File 2	2426	3805	3997	6085	0.637582	0.656861
Yin-Yang Code	File 2	2432	3805	4011	6085	0.639159	0.659162
Yin-Yang Code	File 2	2434	3805	4020	6085	0.639685	0.660641
Yin-Yang Code	File 2	2443	3805	4028	6085	0.64205	0.661956
Yin-Yang Code	File 2	3144	3805	5326	6085	0.826281	0.875267
Yin-Yang Code	File 2	3144	3805	5306	6085	0.826281	0.87198
Yin-Yang Code	File 2	3752	3805	6074	6085	0.986071	0.998192
Yin-Yang Code	File 2	3755	3805	6072	6085	0.986859	0.997864
Yin-Yang Code	File 2	3767	3805	6080	6085	0.990013	0.999178
Yin-Yang Code	File 2	3769	3805	6078	6085	0.990539	0.99885
Yin-Yang Code	File 2	3782	3805	6082	6085	0.993955	0.999507
Yin-Yang Code	File 2	3783	3805	6081	6085	0.994218	0.999343
Yin-Yang Code	File 2	3794	3805	6082	6085	0.997109	0.999507
Yin-Yang Code	File 2	3795	3805	6082	6085	0.997372	0.999507
Yin-Yang Code	File 2	3796	3805	6083	6085	0.997635	0.999671
Yin-Yang Code	File 2	3797	3805	6082	6085	0.997898	0.999507
Yin-Yang Code	File 2	3799	3805	6084	6085	0.998423	0.999836
Yin-Yang Code	File 2	3800	3805	6080	6085	0.998686	0.999178
Yin-Yang Code	File 2	3800	3805	6077	6085	0.998686	0.998685
Yin-Yang Code	File 2	3801	3805	6085	6085	0.998949	1
Yin-Yang Code	File 2	3801	3805	6085	6085	0.998949	1
Yin-Yang Code	File 2	3804	3805	6080	6085	0.999737	0.999178
Yin-Yang Code	File 3	33	4622	61	7279	0.00713977	0.00838027
Yin-Yang Code	File 3	46	4622	76	7279	0.0099524	0.010441
Yin-Yang Code	File 3	69	4622	116	7279	0.0149286	0.0159363
Yin-Yang Code	File 3	95	4622	154	7279	0.0205539	0.0211568
Yin-Yang Code	File 3	106	4622	171	7279	0.0229338	0.0234922
Yin-Yang Code	File 3	155	4622	254	7279	0.0335353	0.0348949
Yin-Yang Code	File 3	2750	4622	4496	7279	0.594981	0.617667
Yin-Yang Code	File 3	2755	4622	4504	7279	0.596062	0.618766
Yin-Yang Code	File 3	2789	4622	4560	7279	0.603418	0.62646
Yin-Yang Code	File 3	2791	4622	4554	7279	0.603851	0.625635
Yin-Yang Code	File 3	3653	4622	6110	7279	0.79035	0.839401
Yin-Yang Code	File 3	3653	4622	6109	7279	0.79035	0.839264
Yin-Yang Code	File 3	3659	4622	6131	7279	0.791649	0.842286
Yin-Yang Code	File 3	3670	4622	6137	7279	0.794029	0.84311
Yin-Yang Code	File 3	4569	4622	7268	7279	0.988533	0.998489
Yin-Yang Code	File 3	4569	4622	7268	7279	0.988533	0.998489
Yin-Yang Code	File 3	4570	4622	7267	7279	0.988749	0.998351
Yin-Yang Code	File 3	4578	4622	7266	7279	0.99048	0.998214
Yin-Yang Code	File 3	4595	4622	7270	7279	0.994158	0.998764
Yin-Yang Code	File 3	4596	4622	7270	7279	0.994375	0.998764
Yin-Yang Code	File 3	4601	4622	7273	7279	0.995457	0.999176
Yin-Yang Code	File 3	4603	4622	7275	7279	0.995889	0.99945
Yin-Yang Code	File 3	4607	4622	7275	7279	0.996755	0.99945
Yin-Yang Code	File 3	4607	4622	7271	7279	0.996755	0.998901
Yin-Yang Code	File 3	4613	4622	7267	7279	0.998053	0.998351
Yin-Yang Code	File 3	4614	4622	7274	7279	0.998269	0.999313
Yin-Yang Code	File 3	4614	4622	7273	7279	0.998269	0.999176
Yin-Yang Code	File 3	4614	4622	7270	7279	0.998269	0.998764
Yin-Yang Code	File 3	4615	4622	7269	7279	0.998486	0.998626
Yin-Yang Code	File 3	4616	4622	7276	7279	0.998702	0.999588
DNA Fountain	File 1	117	1634	3	1339	0.0716034	0.00224048
DNA Fountain	File 1	134	1634	3	1339	0.0820073	0.00224048
DNA Fountain	File 1	180	1634	3	1339	0.110159	0.00224048
DNA Fountain	File 1	357	1634	6	1339	0.218482	0.00448096
DNA Fountain	File 1	378	1634	5	1339	0.231334	0.00373413
DNA Fountain	File 1	389	1634	8	1339	0.238066	0.00597461
DNA Fountain	File 1	460	1634	7	1339	0.281518	0.00522778
DNA Fountain	File 1	488	1634	10	1339	0.298654	0.00746826
DNA Fountain	File 1	523	1634	13	1339	0.320073	0.00970874
DNA Fountain	File 1	656	1634	25	1339	0.401469	0.0186706
DNA Fountain	File 1	681	1634	15	1339	0.416769	0.0112024
DNA Fountain	File 1	834	1634	10	1339	0.510404	0.00746826
DNA Fountain	File 1	941	1634	42	1339	0.575887	0.0313667
DNA Fountain	File 1	1169	1634	97	1339	0.715422	0.0724421
DNA Fountain	File 1	1569	1634	541	1339	0.96022	0.404033
DNA Fountain	File 1	1583	1634	515	1339	0.968788	0.384615
DNA Fountain	File 1	1603	1634	689	1339	0.981028	0.514563
DNA Fountain	File 1	1630	1634	43	1339	0.997552	0.0321135
DNA Fountain	File 1	1632	1634	1339	1339	0.998776	1
DNA Fountain	File 1	1633	1634	1339	1339	0.999388	1
DNA Fountain	File 1	1633	1634	1339	1339	0.999388	1
DNA Fountain	File 1	1634	1634	1339	1339	1	1
DNA Fountain	File 1	1634	1634	1339	1339	1	1
DNA Fountain	File 1	1634	1634	1339	1339	1	1
DNA Fountain	File 1	1634	1634	1339	1339	1	1
DNA Fountain	File 1	1634	1634	1339	1339	1	1
DNA Fountain	File 1	1634	1634	1339	1339	1	1
DNA Fountain	File 1	1634	1634	1339	1339	1	1
DNA Fountain	File 1	1634	1634	1339	1339	1	1
DNA Fountain	File 1	1634	1634	1339	1339	1	1
DNA Fountain	File 1	1634	1634	1339	1339	1	1
DNA Fountain	File 1	1634	1634	1339	1339	1	1
DNA Fountain	File 1	1634	1634	1339	1339	1	1
DNA Fountain	File 1	1634	1634	1339	1339	1	1
DNA Fountain	File 1	1634	1634	1339	1339	1	1
DNA Fountain	File 2	289	5265	6	3043	0.0549	0.00197174
DNA Fountain	File 2	311	5265	4	3043	0.0591	0.00131449
DNA Fountain	File 2	412	5265	10	3043	0.0783	0.00328623
DNA Fountain	File 2	528	5265	10	3043	0.1003	0.00328623
DNA Fountain	File 3	685	5265	4	3040	0.1301	0.0013
DNA Fountain	File 2	715	5265	19	3043	0.1358	0.00624384
DNA Fountain	File 2	869	5265	17	3043	0.1651	0.00558659
DNA Fountain	File 2	1074	5265	27	3043	0.204	0.00887282
DNA Fountain	File 2	1309	5265	27	3043	0.2486	0.00887282
DNA Fountain	File 2	1406	5265	27	3043	0.267	0.00887282
DNA Fountain	File 2	1663	5265	3	3040	0.3159	0.001
DNA Fountain	File 2	2426	5265	4	3040	0.4608	0.0013
DNA Fountain	File 2	2502	5265	103	3040	0.4752	0.0338
DNA Fountain	File 2	4583	5265	2312	3043	0.8705	0.759777
DNA Fountain	File 2	4795	5265	2459	3043	0.9107	0.808084
DNA Fountain	File 2	5041	5265	2702	3043	0.9575	0.88794
DNA Fountain	File 2	5223	5265	17	3040	0.992	0.0056
DNA Fountain	File 2	5227	5265	15	3040	0.9928	0.0049
DNA Fountain	File 2	5246	5265	155	3040	0.9964	0.051
DNA Fountain	File 2	5258	5265	3040	3040	0.9987	1
DNA Fountain	File 2	5259	5265	3043	3043	0.9989	1
DNA Fountain	File 2	5259	5265	3043	3043	0.9989	1
DNA Fountain	File 2	5260	5265	3043	3043	0.9991	1
DNA Fountain	File 2	5260	5265	3040	3040	0.9991	1
DNA Fountain	File 2	5261	5265	3043	3043	0.9992	1
DNA Fountain	File 2	5261	5265	3040	3040	0.9992	1
DNA Fountain	File 2	5262	5265	3043	3043	0.9994	1
DNA Fountain	File 2	5262	5265	3043	3043	0.9994	1
DNA Fountain	File 2	5262	5265	3043	3043	0.9994	1
DNA Fountain	File 2	5262	5265	3040	3040	0.9994	1
DNA Fountain	File 2	5262	5265	3040	3040	0.9994	1
DNA Fountain	File 2	5262	5265	3040	3040	0.9994	1
DNA Fountain	File 2	5263	5265	3043	3043	0.9996	1
DNA Fountain	File 2	5264	5265	3043	3043	0.9998	1
DNA Fountain	File 3	143	4077	1	3640	0.0350748	0.000274725
DNA Fountain	File 3	144	4077	3	3640	0.0353201	0.000824176
DNA Fountain	File 3	169	4077	3	3640	0.041452	0.000824176
DNA Fountain	File 3	239	4077	3	3640	0.0586215	0.000824176
DNA Fountain	File 3	266	4077	2	3640	0.0652441	0.000549451
DNA Fountain	File 3	348	4077	9	3640	0.0853569	0.00247253
DNA Fountain	File 3	474	4077	6	3640	0.116262	0.00164835
DNA Fountain	File 3	511	4077	6	3640	0.125337	0.00164835
DNA Fountain	File 3	1335	4077	13	3640	0.327447	0.00357143
DNA Fountain	File 3	1636	4077	26	3640	0.401275	0.00714286
DNA Fountain	File 3	1650	4077	7	3640	0.404709	0.00192308
DNA Fountain	File 3	1652	4077	42	3640	0.4052	0.0115385
DNA Fountain	File 3	1698	4077	38	3640	0.416483	0.0104396
DNA Fountain	File 3	2119	4077	11	3640	0.519745	0.00302198
DNA Fountain	File 3	2651	4077	107	3640	0.650233	0.0293956
DNA Fountain	File 3	2801	4077	113	3640	0.687025	0.031044
DNA Fountain	File 3	3009	4077	102	3640	0.738043	0.028022
DNA Fountain	File 3	3151	4077	112	3640	0.772872	0.0307692
DNA Fountain	File 3	4066	4077	169	3640	0.997302	0.0464286
DNA Fountain	File 3	4069	4077	802	3640	0.998038	0.22033
DNA Fountain	File 3	4071	4077	81	3640	0.998528	0.0222527
DNA Fountain	File 3	4072	4077	3640	3640	0.998774	1
DNA Fountain	File 3	4073	4077	3640	3640	0.999019	1
DNA Fountain	File 3	4073	4077	3640	3640	0.999019	1
DNA Fountain	File 3	4073	4077	3640	3640	0.999019	1
DNA Fountain	File 3	4074	4077	3640	3640	0.999264	1
DNA Fountain	File 3	4075	4077	3640	3640	0.999509	1
DNA Fountain	File 3	4075	4077	3640	3640	0.999509	1
DNA Fountain	File 3	4076	4077	3640	3640	0.999755	1
DNA Fountain	File 3	4076	4077	3640	3640	0.999755	1
DNA Fountain	File 3	4076	4077	3640	3640	0.999755	1
DNA Fountain	File 3	4076	4077	3640	3640	0.999755	1
DNA Fountain	File 3	4076	4077	3640	3640	0.999755	1
DNA Fountain	File 3	4076	4077	3640	3640	0.999755	1
DNA Fountain	File 3	4076	4077	3640	3640	0.999755	1
DNA Fountain	File 3	4077	4077	3640	3640	1	1
DNA Fountain	Tar	65	9185	0	8129	0.00707676	0
DNA Fountain	Tar	70	9185	0	8129	0.00762112	0
DNA Fountain	Tar	82	9185	0	8129	0.0089276	0
DNA Fountain	Tar	91	9185	1	8129	0.00990746	0.000123016
DNA Fountain	Tar	113	9185	1	8129	0.0123027	0.000123016
DNA Fountain	Tar	134	9185	1	8129	0.014589	0.000123016
DNA Fountain	Tar	1068	9185	4	8129	0.116277	0.000492065
DNA Fountain	Tar	3616	9185	11	8129	0.393685	0.00135318
DNA Fountain	Tar	3931	9185	95	8129	0.42798	0.0116866
DNA Fountain	Tar	5209	9185	5	8129	0.56712	0.000615082
DNA Fountain	Tar	5295	9185	93	8129	0.576483	0.0114405
DNA Fountain	Tar	8861	9185	8129	8129	0.964725	1
DNA Fountain	Tar	8953	9185	8129	8129	0.974741	1
DNA Fountain	Tar	9016	9185	215	8129	0.9816	0.0264485
DNA Fountain	Tar	9021	9185	57	8129	0.982145	0.00701193
DNA Fountain	Tar	9048	9185	2669	8129	0.985084	0.328331
DNA Fountain	Tar	9052	9185	8129	8129	0.98552	1
DNA Fountain	Tar	9057	9185	8129	8129	0.986064	1
DNA Fountain	Tar	9177	9185	8129	8129	0.999129	1
DNA Fountain	Tar	9180	9185	8129	8129	0.999456	1
DNA Fountain	Tar	9181	9185	8129	8129	0.999565	1
DNA Fountain	Tar	9182	9185	8129	8129	0.999673	1
DNA Fountain	Tar	9184	9185	8129	8129	0.999891	1
DNA Fountain	Tar	9185	9185	8129	8129	1	1
