# Supplementary material for: Towards practical and robust DNA-based data archiving using the yin–yang codec system
Source: Nat Comput Sci. 2022 Apr 25;2(4):234–42. doi: 10.1038/s43588-022-00231-2 (PMC10766522; doi:10.1038/s43588-022-00231-2)
Supplement: Supplementary file 9 — Statistical source data. [file 43588_2022_231_MOESM9_ESM.xlsx]

## Sheet: d
Sequence retention rate	Data recovery rate
0.859587	0.858407
0.919709	0.911504
0.522235	0.522124
0.690892	0.690265
0.38986	0.389381
0.949318	0.946903
0.656176	0.654867
0.823119	0.823009
0.896774	0.893805
0.821313	0.814159
0.761928	0.761062
0.893768	0.884956
0.830218	0.823009
0.54847	0.539823
0.685638	0.681416
